# Supplementary material for: A universal sequencing read interpreter
Source: Sci Adv. 2023 Jan 4;9(1):eadd2793. doi: 10.1126/sciadv.add2793 (PMC9812397; doi:10.1126/sciadv.add2793)
Supplement: Supplementary file 2 — Tables S1 to S4 [file sciadv.add2793_tables_s1_to_s4.zip]

Archive with 4 entries (4 files):
- sciadv.add2793_table_s1.xlsx
- sciadv.add2793_table_s2.xlsx
- sciadv.add2793_table_s3.xlsx
- sciadv.add2793_table_s4.xlsx
