# Supplementary material for: A universal sequencing read interpreter
Source: Sci Adv. 2023 Jan 4;9(1):eadd2793. doi: 10.1126/sciadv.add2793 (PMC9812397; doi:10.1126/sciadv.add2793)
Supplement: Supplementary file 2 — Tables S1 to S4 [file sciadv.add2793_tables_s1_to_s4.zip › sciadv.add2793_table_s1.xlsx]

## Sheet: Sheet1
Table S1. Distribution of Slide-seq positional barcode numbers assigned per Visium position.
Scaling factor	Number of beads assigned per Visium spot	Frequency	Sample
1	1	0.0143113	Cerebellum 1
1	1	0.0265252	Cerebellum 2
1	1	0.110903	Hippocampus
1	1	0.0417522	Kidney
1	1	0.0875	Liver
1	2	0.00626118	Cerebellum 1
1	2	0.00884173	Cerebellum 2
1	2	0.0442368	Hippocampus
1	2	0.0253251	Kidney
1	2	0.0472222	Liver
1	3	0.00894454	Cerebellum 1
1	3	0.00795756	Cerebellum 2
1	3	0.0342679	Hippocampus
1	3	0.0198494	Kidney
1	3	0.0347222	Liver
1	4	0.970483	Cerebellum 1
1	4	0.956676	Cerebellum 2
1	4	0.810592	Hippocampus
1	4	0.913073	Kidney
1	4	0.830556	Liver
5	1	0.636322	Cerebellum 1
5	1	0.617508	Cerebellum 2
5	1	0.529063	Hippocampus
5	1	0.616921	Kidney
5	1	0.657296	Liver
5	2	0.30134	Cerebellum 1
5	2	0.313336	Cerebellum 2
5	2	0.368204	Hippocampus
5	2	0.316317	Kidney
5	2	0.285714	Liver
5	3	0.0594629	Cerebellum 1
5	3	0.0665377	Cerebellum 2
5	3	0.0970957	Hippocampus
5	3	0.0636097	Kidney
5	3	0.0541948	Liver
5	4	0.00287538	Cerebellum 1
5	4	0.00261825	Cerebellum 2
5	4	0.00563702	Hippocampus
5	4	0.00315163	Kidney
5	4	0.00279467	Liver
10	1	0.997418	Cerebellum 1
10	1	0.998079	Cerebellum 2
10	1	0.997381	Hippocampus
10	1	0.995766	Kidney
10	1	0.992442	Liver
10	2	0.00258242	Cerebellum 1
10	2	0.00192142	Cerebellum 2
10	2	0.00259309	Hippocampus
10	2	0.00423378	Kidney
10	2	0.00751909	Liver
10	3	0	Cerebellum 1
10	3	0	Cerebellum 2
10	3	2.59309e-05	Hippocampus
10	3	0	Kidney
10	3	3.9367e-05	Liver
10	4	0	Cerebellum 1
10	4	0	Cerebellum 2
10	4	0	Hippocampus
10	4	0	Kidney
10	4	0	Liver
