# Supplementary material for: A universal sequencing read interpreter
Source: Sci Adv. 2023 Jan 4;9(1):eadd2793. doi: 10.1126/sciadv.add2793 (PMC9812397; doi:10.1126/sciadv.add2793)
Supplement: Supplementary file 2 — Tables S1 to S4 [file sciadv.add2793_tables_s1_to_s4.zip › sciadv.add2793_table_s2.xlsx]

## Sheet: Sheet1
Table S2. Datasets used in this study
SRA ID or data link	Category	Relevant figures	Description	Reference
SRR5837698	scATAC-seq	Fig. 3; Fig. S2	sci-ATAC-seq reads for Drosophila embryos	Cusanovich et al., Nature, 2018
https://www.10xgenomics.com/resources/datasets/10-k-heart-cells-from-an-e-18-mouse-v-3-chemistry-3-standard-3-0-0	scRNA-seq	Fig. 4; Fig. S3	10X Chromium V3 scRNA-seq reads for mouse heart cells	-
SRR1853178	scRNA-seq	Fig. 4; Fig. S3	Drop-seq scRNA-seq reads for mouse retinal cells	Macosko et al., Cell, 2015
SRR5664331	scRNA-seq	Fig. 4; Fig. S3	Quartz-seq2 scRNA-seq reads for stromal vascular fraction (SVF) from mouse adipose tissue	Sasagawa et al., Genome Biology, 2018
SRR5664330	scRNA-seq	Fig. 4; Fig. S3	Quartz-seq2 scRNA-seq reads for stromal vascular fraction (SVF) from mouse adipose tissue	Sasagawa et al., Genome Biology, 2018
SRR5664329	scRNA-seq	Fig. 4; Fig. S3	Quartz-seq2 scRNA-seq reads for stromal vascular fraction (SVF) from mouse adipose tissue	Sasagawa et al., Genome Biology, 2018
SRR6750042	scRNA-seq	Fig. 4; Fig. S3	SPLiT-seq scRNA-seq reads for mouse brain and spinal cord developmental procedures	Rosenberg et al., Science, 2018
SRR6750043	scRNA-seq	Fig. 4; Fig. S3	SPLiT-seq scRNA-seq reads for mouse brain and spinal cord developmental procedures	Rosenberg et al., Science, 2018
SRR6750044	scRNA-seq	Fig. 4; Fig. S3	SPLiT-seq scRNA-seq reads for mouse brain and spinal cord developmental procedures	Rosenberg et al., Science, 2018
SRR6750045	scRNA-seq	Fig. 4; Fig. S3	SPLiT-seq scRNA-seq reads for mouse brain and spinal cord developmental procedures	Rosenberg et al., Science, 2018
SRR6750046	scRNA-seq	Fig. 4; Fig. S3	SPLiT-seq scRNA-seq reads for mouse brain and spinal cord developmental procedures	Rosenberg et al., Science, 2018
SRR6750047	scRNA-seq	Fig. 4; Fig. S3	SPLiT-seq scRNA-seq reads for mouse brain and spinal cord developmental procedures	Rosenberg et al., Science, 2018
SRR6750048	scRNA-seq	Fig. 4; Fig. S3	SPLiT-seq scRNA-seq reads for mouse brain and spinal cord developmental procedures	Rosenberg et al., Science, 2018
SRR6750049	scRNA-seq	Fig. 4; Fig. S3	SPLiT-seq scRNA-seq reads for mouse brain and spinal cord developmental procedures	Rosenberg et al., Science, 2018
SRR6750050	scRNA-seq	Fig. 4; Fig. S3	SPLiT-seq scRNA-seq reads for mouse brain and spinal cord developmental procedures	Rosenberg et al., Science, 2018
SRR6750051	scRNA-seq	Fig. 4; Fig. S3	SPLiT-seq scRNA-seq reads for mouse brain and spinal cord developmental procedures	Rosenberg et al., Science, 2018
SRR6750052	scRNA-seq	Fig. 4; Fig. S3	SPLiT-seq scRNA-seq reads for mouse brain and spinal cord developmental procedures	Rosenberg et al., Science, 2018
SRR6750053	scRNA-seq	Fig. 4; Fig. S3	SPLiT-seq scRNA-seq reads for mouse brain and spinal cord developmental procedures	Rosenberg et al., Science, 2018
SRR6750054	scRNA-seq	Fig. 4; Fig. S3	SPLiT-seq scRNA-seq reads for mouse brain and spinal cord developmental procedures	Rosenberg et al., Science, 2018
SRR6750055	scRNA-seq	Fig. 4; Fig. S3	SPLiT-seq scRNA-seq reads for mouse brain and spinal cord developmental procedures	Rosenberg et al., Science, 2018
https://www.10xgenomics.com/resources/datasets/1-k-heart-cells-from-an-e-18-mouse-v-3-chemistry-3-standard-3-0-0	scRNA-seq	Fig. S4	10X Chromium V3 scRNA-seq reads for E18 mouse heart cells	-
https://www.10xgenomics.com/resources/datasets/1-k-heart-cells-from-an-e-18-mouse-v-3-chemistry-3-standard-3-0-0	scRNA-seq	Fig. S4	10X Chromium V3 scRNA-seq reads for E18 mouse heart cells	-
https://www.10xgenomics.com/resources/datasets/1-k-brain-cells-from-an-e-18-mouse-v-3-chemistry-3-standard-3-0-0	scRNA-seq	Fig. S4	10X Chromium V3 scRNA-seq reads for cells from cortex, hippocampus and sub ventricular zone of an E18 mouse	-
https://www.10xgenomics.com/resources/datasets/1-k-brain-cells-from-an-e-18-mouse-v-3-chemistry-3-standard-3-0-0	scRNA-seq	Fig. S4	10X Chromium V3 scRNA-seq reads for cells from cortex, hippocampus and sub ventricular zone of an E18 mouse	-
https://singlecell.broadinstitute.org/single_cell/study/SCP354/slide-seq-study	Spatial transcriptomics	Fig. 5	Slide-seq spatial transcriptomics reads for a mouse hippocampus slice	Rodriques et al., Science, 2019
https://singlecell.broadinstitute.org/single_cell/study/SCP354/slide-seq-study	Spatial transcriptomics	Fig. 5	Slide-seq spatial transcriptomics reads for a mouse cerebellum slice (sample 1)	Rodriques et al., Science, 2019
https://singlecell.broadinstitute.org/single_cell/study/SCP354/slide-seq-study	Spatial transcriptomics	Fig. 5	Slide-seq spatial transcriptomics reads for a mouse cerebellum slice (sample 2)	Rodriques et al., Science, 2019
https://singlecell.broadinstitute.org/single_cell/study/SCP354/slide-seq-study	Spatial transcriptomics	Fig. 5	Slide-seq spatial transcriptomics reads for a mouse kidney slice	Rodriques et al., Science, 2019
https://singlecell.broadinstitute.org/single_cell/study/SCP354/slide-seq-study	Spatial transcriptomics	Fig. 5	Slide-seq spatial transcriptomics reads for a mouse liver slice	Rodriques et al., Science, 2019
SRR13698107	Multimodal scRNA-seq	Fig. 6	sci-Space reads for the E14 mouse embryo slices. Well ID: F05H06_S161	Srivatsan et al., Science, 2021
SRR13698108	Multimodal scRNA-seq	Fig. 6	sci-Space reads for the E14 mouse embryo slices. Well ID: F06A04_S66	Srivatsan et al., Science, 2021
SRR13698109	Multimodal scRNA-seq	Fig. 6	sci-Space reads for the E14 mouse embryo slices. Well ID: F06H06_S162	Srivatsan et al., Science, 2021
SRR13698110	Multimodal scRNA-seq	Fig. 6	sci-Space reads for the E14 mouse embryo slices. Well ID: F07A04_S67	Srivatsan et al., Science, 2021
SRR13698111	Multimodal scRNA-seq	Fig. 6	sci-Space reads for the E14 mouse embryo slices. Well ID: F07H06_S163	Srivatsan et al., Science, 2021
SRR13698112	Multimodal scRNA-seq	Fig. 6	sci-Space reads for the E14 mouse embryo slices. Well ID: F08A04_S68	Srivatsan et al., Science, 2021
SRR13698113	Multimodal scRNA-seq	Fig. 6	sci-Space reads for the E14 mouse embryo slices. Well ID: F08H06_S164	Srivatsan et al., Science, 2021
SRR13698114	Multimodal scRNA-seq	Fig. 6	sci-Space reads for the E14 mouse embryo slices. Well ID: F09A04_S69	Srivatsan et al., Science, 2021
SRR13698115	Multimodal scRNA-seq	Fig. 6	sci-Space reads for the E14 mouse embryo slices. Well ID: F09H06_S165	Srivatsan et al., Science, 2021
SRR13698116	Multimodal scRNA-seq	Fig. 6	sci-Space reads for the E14 mouse embryo slices. Well ID: F10A04_S70	Srivatsan et al., Science, 2021
SRR13698117	Multimodal scRNA-seq	Fig. 6	sci-Space reads for the E14 mouse embryo slices. Well ID: F10H06_S166	Srivatsan et al., Science, 2021
SRR13698118	Multimodal scRNA-seq	Fig. 6	sci-Space reads for the E14 mouse embryo slices. Well ID: F11A04_S71	Srivatsan et al., Science, 2021
SRR13698119	Multimodal scRNA-seq	Fig. 6	sci-Space reads for the E14 mouse embryo slices. Well ID: F11H06_S167	Srivatsan et al., Science, 2021
SRR13698120	Multimodal scRNA-seq	Fig. 6	sci-Space reads for the E14 mouse embryo slices. Well ID: F12A04_S72	Srivatsan et al., Science, 2021
SRR13698121	Multimodal scRNA-seq	Fig. 6	sci-Space reads for the E14 mouse embryo slices. Well ID: F12H06_S168	Srivatsan et al., Science, 2021
SRR13698122	Multimodal scRNA-seq	Fig. 6	sci-Space reads for the E14 mouse embryo slices. Well ID: G01A04_S73	Srivatsan et al., Science, 2021
SRR13698123	Multimodal scRNA-seq	Fig. 6	sci-Space reads for the E14 mouse embryo slices. Well ID: G01H06_S169	Srivatsan et al., Science, 2021
SRR13698124	Multimodal scRNA-seq	Fig. 6	sci-Space reads for the E14 mouse embryo slices. Well ID: G02A04_S74	Srivatsan et al., Science, 2021
SRR13698125	Multimodal scRNA-seq	Fig. 6	sci-Space reads for the E14 mouse embryo slices. Well ID: G02H06_S170	Srivatsan et al., Science, 2021
SRR13698126	Multimodal scRNA-seq	Fig. 6	sci-Space reads for the E14 mouse embryo slices. Well ID: G03A04_S75	Srivatsan et al., Science, 2021
SRR13698127	Multimodal scRNA-seq	Fig. 6	sci-Space reads for the E14 mouse embryo slices. Well ID: G03H06_S171	Srivatsan et al., Science, 2021
SRR13698128	Multimodal scRNA-seq	Fig. 6	sci-Space reads for the E14 mouse embryo slices. Well ID: G04A04_S76	Srivatsan et al., Science, 2021
SRR13698129	Multimodal scRNA-seq	Fig. 6	sci-Space reads for the E14 mouse embryo slices. Well ID: G04H06_S172	Srivatsan et al., Science, 2021
SRR13698130	Multimodal scRNA-seq	Fig. 6	sci-Space reads for the E14 mouse embryo slices. Well ID: G05A04_S77	Srivatsan et al., Science, 2021
SRR13698131	Multimodal scRNA-seq	Fig. 6	sci-Space reads for the E14 mouse embryo slices. Well ID: G05H06_S173	Srivatsan et al., Science, 2021
SRR13698132	Multimodal scRNA-seq	Fig. 6	sci-Space reads for the E14 mouse embryo slices. Well ID: G06A04_S78	Srivatsan et al., Science, 2021
SRR13698133	Multimodal scRNA-seq	Fig. 6	sci-Space reads for the E14 mouse embryo slices. Well ID: G06H06_S174	Srivatsan et al., Science, 2021
SRR13698134	Multimodal scRNA-seq	Fig. 6	sci-Space reads for the E14 mouse embryo slices. Well ID: G07A04_S79	Srivatsan et al., Science, 2021
SRR13698135	Multimodal scRNA-seq	Fig. 6	sci-Space reads for the E14 mouse embryo slices. Well ID: G07H06_S175	Srivatsan et al., Science, 2021
SRR13698136	Multimodal scRNA-seq	Fig. 6	sci-Space reads for the E14 mouse embryo slices. Well ID: G08A04_S80	Srivatsan et al., Science, 2021
SRR13698137	Multimodal scRNA-seq	Fig. 6	sci-Space reads for the E14 mouse embryo slices. Well ID: G08H06_S176	Srivatsan et al., Science, 2021
SRR13698138	Multimodal scRNA-seq	Fig. 6	sci-Space reads for the E14 mouse embryo slices. Well ID: G09A04_S81	Srivatsan et al., Science, 2021
SRR13698139	Multimodal scRNA-seq	Fig. 6	sci-Space reads for the E14 mouse embryo slices. Well ID: G09H06_S177	Srivatsan et al., Science, 2021
SRR13698140	Multimodal scRNA-seq	Fig. 6	sci-Space reads for the E14 mouse embryo slices. Well ID: G10A04_S82	Srivatsan et al., Science, 2021
SRR13698141	Multimodal scRNA-seq	Fig. 6	sci-Space reads for the E14 mouse embryo slices. Well ID: G10H06_S178	Srivatsan et al., Science, 2021
SRR13698142	Multimodal scRNA-seq	Fig. 6	sci-Space reads for the E14 mouse embryo slices. Well ID: G11A04_S83	Srivatsan et al., Science, 2021
SRR13698143	Multimodal scRNA-seq	Fig. 6	sci-Space reads for the E14 mouse embryo slices. Well ID: G11H06_S179	Srivatsan et al., Science, 2021
SRR13698144	Multimodal scRNA-seq	Fig. 6	sci-Space reads for the E14 mouse embryo slices. Well ID: G12A04_S84	Srivatsan et al., Science, 2021
SRR13698145	Multimodal scRNA-seq	Fig. 6	sci-Space reads for the E14 mouse embryo slices. Well ID: G12H06_S180	Srivatsan et al., Science, 2021
SRR13698146	Multimodal scRNA-seq	Fig. 6	sci-Space reads for the E14 mouse embryo slices. Well ID: H01A04_S85	Srivatsan et al., Science, 2021
SRR13698147	Multimodal scRNA-seq	Fig. 6	sci-Space reads for the E14 mouse embryo slices. Well ID: H01H06_S181	Srivatsan et al., Science, 2021
SRR13698148	Multimodal scRNA-seq	Fig. 6	sci-Space reads for the E14 mouse embryo slices. Well ID: H02A04_S86	Srivatsan et al., Science, 2021
SRR13698149	Multimodal scRNA-seq	Fig. 6	sci-Space reads for the E14 mouse embryo slices. Well ID: H02H06_S182	Srivatsan et al., Science, 2021
SRR13698150	Multimodal scRNA-seq	Fig. 6	sci-Space reads for the E14 mouse embryo slices. Well ID: H03A04_S87	Srivatsan et al., Science, 2021
SRR13698151	Multimodal scRNA-seq	Fig. 6	sci-Space reads for the E14 mouse embryo slices. Well ID: H03H06_S183	Srivatsan et al., Science, 2021
SRR13698152	Multimodal scRNA-seq	Fig. 6	sci-Space reads for the E14 mouse embryo slices. Well ID: H04A04_S88	Srivatsan et al., Science, 2021
SRR13698153	Multimodal scRNA-seq	Fig. 6	sci-Space reads for the E14 mouse embryo slices. Well ID: H04H06_S184	Srivatsan et al., Science, 2021
SRR13698154	Multimodal scRNA-seq	Fig. 6	sci-Space reads for the E14 mouse embryo slices. Well ID: H05A04_S89	Srivatsan et al., Science, 2021
SRR13698155	Multimodal scRNA-seq	Fig. 6	sci-Space reads for the E14 mouse embryo slices. Well ID: H05H06_S185	Srivatsan et al., Science, 2021
SRR13698156	Multimodal scRNA-seq	Fig. 6	sci-Space reads for the E14 mouse embryo slices. Well ID: H06A04_S90	Srivatsan et al., Science, 2021
SRR13698157	Multimodal scRNA-seq	Fig. 6	sci-Space reads for the E14 mouse embryo slices. Well ID: H06H06_S186	Srivatsan et al., Science, 2021
SRR13698158	Multimodal scRNA-seq	Fig. 6	sci-Space reads for the E14 mouse embryo slices. Well ID: H07A04_S91	Srivatsan et al., Science, 2021
SRR13698159	Multimodal scRNA-seq	Fig. 6	sci-Space reads for the E14 mouse embryo slices. Well ID: H07H06_S187	Srivatsan et al., Science, 2021
SRR13698160	Multimodal scRNA-seq	Fig. 6	sci-Space reads for the E14 mouse embryo slices. Well ID: H08A04_S92	Srivatsan et al., Science, 2021
SRR13698161	Multimodal scRNA-seq	Fig. 6	sci-Space reads for the E14 mouse embryo slices. Well ID: H08H06_S188	Srivatsan et al., Science, 2021
SRR13698162	Multimodal scRNA-seq	Fig. 6	sci-Space reads for the E14 mouse embryo slices. Well ID: H09A04_S93	Srivatsan et al., Science, 2021
SRR13698163	Multimodal scRNA-seq	Fig. 6	sci-Space reads for the E14 mouse embryo slices. Well ID: H09H06_S189	Srivatsan et al., Science, 2021
SRR13698164	Multimodal scRNA-seq	Fig. 6	sci-Space reads for the E14 mouse embryo slices. Well ID: H10A04_S94	Srivatsan et al., Science, 2021
SRR13698165	Multimodal scRNA-seq	Fig. 6	sci-Space reads for the E14 mouse embryo slices. Well ID: H10H06_S190	Srivatsan et al., Science, 2021
SRR13698166	Multimodal scRNA-seq	Fig. 6	sci-Space reads for the E14 mouse embryo slices. Well ID: H11A04_S95	Srivatsan et al., Science, 2021
SRR13698167	Multimodal scRNA-seq	Fig. 6	sci-Space reads for the E14 mouse embryo slices. Well ID: H11H06_S191	Srivatsan et al., Science, 2021
SRR13698168	Multimodal scRNA-seq	Fig. 6	sci-Space reads for the E14 mouse embryo slices. Well ID: H12A04_S96	Srivatsan et al., Science, 2021
SRR13698169	Multimodal scRNA-seq	Fig. 6	sci-Space reads for the E14 mouse embryo slices. Well ID: H12H06_S192	Srivatsan et al., Science, 2021
SRR13698170	Multimodal scRNA-seq	Fig. 6	sci-Space reads for the E14 mouse embryo slices. Well ID: A01D10_S1	Srivatsan et al., Science, 2021
SRR13698171	Multimodal scRNA-seq	Fig. 6	sci-Space reads for the E14 mouse embryo slices. Well ID: A01D11_S97	Srivatsan et al., Science, 2021
SRR13698172	Multimodal scRNA-seq	Fig. 6	sci-Space reads for the E14 mouse embryo slices. Well ID: A02D10_S2	Srivatsan et al., Science, 2021
SRR13698173	Multimodal scRNA-seq	Fig. 6	sci-Space reads for the E14 mouse embryo slices. Well ID: A02D11_S98	Srivatsan et al., Science, 2021
SRR13698174	Multimodal scRNA-seq	Fig. 6	sci-Space reads for the E14 mouse embryo slices. Well ID: A03D10_S3	Srivatsan et al., Science, 2021
SRR13698175	Multimodal scRNA-seq	Fig. 6	sci-Space reads for the E14 mouse embryo slices. Well ID: A03D11_S99	Srivatsan et al., Science, 2021
SRR13698176	Multimodal scRNA-seq	Fig. 6	sci-Space reads for the E14 mouse embryo slices. Well ID: A04D10_S4	Srivatsan et al., Science, 2021
SRR13698177	Multimodal scRNA-seq	Fig. 6	sci-Space reads for the E14 mouse embryo slices. Well ID: A04D11_S100	Srivatsan et al., Science, 2021
SRR13698178	Multimodal scRNA-seq	Fig. 6	sci-Space reads for the E14 mouse embryo slices. Well ID: A05D10_S5	Srivatsan et al., Science, 2021
SRR13698179	Multimodal scRNA-seq	Fig. 6	sci-Space reads for the E14 mouse embryo slices. Well ID: A05D11_S101	Srivatsan et al., Science, 2021
SRR13698180	Multimodal scRNA-seq	Fig. 6	sci-Space reads for the E14 mouse embryo slices. Well ID: A06D10_S6	Srivatsan et al., Science, 2021
SRR13698181	Multimodal scRNA-seq	Fig. 6	sci-Space reads for the E14 mouse embryo slices. Well ID: A06D11_S102	Srivatsan et al., Science, 2021
SRR13698182	Multimodal scRNA-seq	Fig. 6	sci-Space reads for the E14 mouse embryo slices. Well ID: A07D10_S7	Srivatsan et al., Science, 2021
SRR13698183	Multimodal scRNA-seq	Fig. 6	sci-Space reads for the E14 mouse embryo slices. Well ID: A07D11_S103	Srivatsan et al., Science, 2021
SRR13698184	Multimodal scRNA-seq	Fig. 6	sci-Space reads for the E14 mouse embryo slices. Well ID: A08D10_S8	Srivatsan et al., Science, 2021
SRR13698185	Multimodal scRNA-seq	Fig. 6	sci-Space reads for the E14 mouse embryo slices. Well ID: A08D11_S104	Srivatsan et al., Science, 2021
SRR13698186	Multimodal scRNA-seq	Fig. 6	sci-Space reads for the E14 mouse embryo slices. Well ID: A09D10_S9	Srivatsan et al., Science, 2021
SRR13698187	Multimodal scRNA-seq	Fig. 6	sci-Space reads for the E14 mouse embryo slices. Well ID: A09D11_S105	Srivatsan et al., Science, 2021
SRR13698188	Multimodal scRNA-seq	Fig. 6	sci-Space reads for the E14 mouse embryo slices. Well ID: A10D10_S10	Srivatsan et al., Science, 2021
SRR13698189	Multimodal scRNA-seq	Fig. 6	sci-Space reads for the E14 mouse embryo slices. Well ID: A10D11_S106	Srivatsan et al., Science, 2021
SRR13698190	Multimodal scRNA-seq	Fig. 6	sci-Space reads for the E14 mouse embryo slices. Well ID: A11D10_S11	Srivatsan et al., Science, 2021
SRR13698191	Multimodal scRNA-seq	Fig. 6	sci-Space reads for the E14 mouse embryo slices. Well ID: A11D11_S107	Srivatsan et al., Science, 2021
SRR13698192	Multimodal scRNA-seq	Fig. 6	sci-Space reads for the E14 mouse embryo slices. Well ID: A12D10_S12	Srivatsan et al., Science, 2021
SRR13698193	Multimodal scRNA-seq	Fig. 6	sci-Space reads for the E14 mouse embryo slices. Well ID: A12D11_S108	Srivatsan et al., Science, 2021
SRR13698194	Multimodal scRNA-seq	Fig. 6	sci-Space reads for the E14 mouse embryo slices. Well ID: B01D10_S13	Srivatsan et al., Science, 2021
SRR13698195	Multimodal scRNA-seq	Fig. 6	sci-Space reads for the E14 mouse embryo slices. Well ID: B01D11_S109	Srivatsan et al., Science, 2021
SRR13698196	Multimodal scRNA-seq	Fig. 6	sci-Space reads for the E14 mouse embryo slices. Well ID: B02D10_S14	Srivatsan et al., Science, 2021
SRR13698197	Multimodal scRNA-seq	Fig. 6	sci-Space reads for the E14 mouse embryo slices. Well ID: B02D11_S110	Srivatsan et al., Science, 2021
SRR13698198	Multimodal scRNA-seq	Fig. 6	sci-Space reads for the E14 mouse embryo slices. Well ID: B03D10_S15	Srivatsan et al., Science, 2021
SRR13698199	Multimodal scRNA-seq	Fig. 6	sci-Space reads for the E14 mouse embryo slices. Well ID: B03D11_S111	Srivatsan et al., Science, 2021
SRR13698200	Multimodal scRNA-seq	Fig. 6	sci-Space reads for the E14 mouse embryo slices. Well ID: B04D10_S16	Srivatsan et al., Science, 2021
SRR13698201	Multimodal scRNA-seq	Fig. 6	sci-Space reads for the E14 mouse embryo slices. Well ID: B04D11_S112	Srivatsan et al., Science, 2021
SRR13698202	Multimodal scRNA-seq	Fig. 6	sci-Space reads for the E14 mouse embryo slices. Well ID: B05D10_S17	Srivatsan et al., Science, 2021
SRR13698203	Multimodal scRNA-seq	Fig. 6	sci-Space reads for the E14 mouse embryo slices. Well ID: B05D11_S113	Srivatsan et al., Science, 2021
SRR13698204	Multimodal scRNA-seq	Fig. 6	sci-Space reads for the E14 mouse embryo slices. Well ID: B06D10_S18	Srivatsan et al., Science, 2021
SRR13698205	Multimodal scRNA-seq	Fig. 6	sci-Space reads for the E14 mouse embryo slices. Well ID: B06D11_S114	Srivatsan et al., Science, 2021
SRR13698206	Multimodal scRNA-seq	Fig. 6	sci-Space reads for the E14 mouse embryo slices. Well ID: B07D10_S19	Srivatsan et al., Science, 2021
SRR13698207	Multimodal scRNA-seq	Fig. 6	sci-Space reads for the E14 mouse embryo slices. Well ID: B07D11_S115	Srivatsan et al., Science, 2021
SRR13698208	Multimodal scRNA-seq	Fig. 6	sci-Space reads for the E14 mouse embryo slices. Well ID: B08D10_S20	Srivatsan et al., Science, 2021
SRR13698209	Multimodal scRNA-seq	Fig. 6	sci-Space reads for the E14 mouse embryo slices. Well ID: B08D11_S116	Srivatsan et al., Science, 2021
SRR13698210	Multimodal scRNA-seq	Fig. 6	sci-Space reads for the E14 mouse embryo slices. Well ID: B09D10_S21	Srivatsan et al., Science, 2021
SRR13698211	Multimodal scRNA-seq	Fig. 6	sci-Space reads for the E14 mouse embryo slices. Well ID: B09D11_S117	Srivatsan et al., Science, 2021
SRR13698212	Multimodal scRNA-seq	Fig. 6	sci-Space reads for the E14 mouse embryo slices. Well ID: B10D10_S22	Srivatsan et al., Science, 2021
SRR13698213	Multimodal scRNA-seq	Fig. 6	sci-Space reads for the E14 mouse embryo slices. Well ID: B10D11_S118	Srivatsan et al., Science, 2021
SRR13698214	Multimodal scRNA-seq	Fig. 6	sci-Space reads for the E14 mouse embryo slices. Well ID: B11D10_S23	Srivatsan et al., Science, 2021
SRR13698215	Multimodal scRNA-seq	Fig. 6	sci-Space reads for the E14 mouse embryo slices. Well ID: B11D11_S119	Srivatsan et al., Science, 2021
SRR13698216	Multimodal scRNA-seq	Fig. 6	sci-Space reads for the E14 mouse embryo slices. Well ID: B12D10_S24	Srivatsan et al., Science, 2021
SRR13698217	Multimodal scRNA-seq	Fig. 6	sci-Space reads for the E14 mouse embryo slices. Well ID: B12D11_S120	Srivatsan et al., Science, 2021
SRR13698218	Multimodal scRNA-seq	Fig. 6	sci-Space reads for the E14 mouse embryo slices. Well ID: C01D10_S25	Srivatsan et al., Science, 2021
SRR13698219	Multimodal scRNA-seq	Fig. 6	sci-Space reads for the E14 mouse embryo slices. Well ID: C01D11_S121	Srivatsan et al., Science, 2021
SRR13698220	Multimodal scRNA-seq	Fig. 6	sci-Space reads for the E14 mouse embryo slices. Well ID: C02D10_S26	Srivatsan et al., Science, 2021
SRR13698221	Multimodal scRNA-seq	Fig. 6	sci-Space reads for the E14 mouse embryo slices. Well ID: C02D11_S122	Srivatsan et al., Science, 2021
SRR13698222	Multimodal scRNA-seq	Fig. 6	sci-Space reads for the E14 mouse embryo slices. Well ID: C03D10_S27	Srivatsan et al., Science, 2021
SRR13698223	Multimodal scRNA-seq	Fig. 6	sci-Space reads for the E14 mouse embryo slices. Well ID: C03D11_S123	Srivatsan et al., Science, 2021
SRR13698224	Multimodal scRNA-seq	Fig. 6	sci-Space reads for the E14 mouse embryo slices. Well ID: C04D10_S28	Srivatsan et al., Science, 2021
SRR13698225	Multimodal scRNA-seq	Fig. 6	sci-Space reads for the E14 mouse embryo slices. Well ID: C04D11_S124	Srivatsan et al., Science, 2021
SRR13698226	Multimodal scRNA-seq	Fig. 6	sci-Space reads for the E14 mouse embryo slices. Well ID: C05D10_S29	Srivatsan et al., Science, 2021
SRR13698227	Multimodal scRNA-seq	Fig. 6	sci-Space reads for the E14 mouse embryo slices. Well ID: C05D11_S125	Srivatsan et al., Science, 2021
SRR13698228	Multimodal scRNA-seq	Fig. 6	sci-Space reads for the E14 mouse embryo slices. Well ID: C06D10_S30	Srivatsan et al., Science, 2021
SRR13698229	Multimodal scRNA-seq	Fig. 6	sci-Space reads for the E14 mouse embryo slices. Well ID: C06D11_S126	Srivatsan et al., Science, 2021
SRR13698230	Multimodal scRNA-seq	Fig. 6	sci-Space reads for the E14 mouse embryo slices. Well ID: C07D10_S31	Srivatsan et al., Science, 2021
SRR13698231	Multimodal scRNA-seq	Fig. 6	sci-Space reads for the E14 mouse embryo slices. Well ID: C07D11_S127	Srivatsan et al., Science, 2021
SRR13698232	Multimodal scRNA-seq	Fig. 6	sci-Space reads for the E14 mouse embryo slices. Well ID: C08D10_S32	Srivatsan et al., Science, 2021
SRR13698233	Multimodal scRNA-seq	Fig. 6	sci-Space reads for the E14 mouse embryo slices. Well ID: C08D11_S128	Srivatsan et al., Science, 2021
SRR13698234	Multimodal scRNA-seq	Fig. 6	sci-Space reads for the E14 mouse embryo slices. Well ID: C09D10_S33	Srivatsan et al., Science, 2021
SRR13698235	Multimodal scRNA-seq	Fig. 6	sci-Space reads for the E14 mouse embryo slices. Well ID: C09D11_S129	Srivatsan et al., Science, 2021
SRR13698236	Multimodal scRNA-seq	Fig. 6	sci-Space reads for the E14 mouse embryo slices. Well ID: C10D10_S34	Srivatsan et al., Science, 2021
SRR13698237	Multimodal scRNA-seq	Fig. 6	sci-Space reads for the E14 mouse embryo slices. Well ID: C10D11_S130	Srivatsan et al., Science, 2021
SRR13698238	Multimodal scRNA-seq	Fig. 6	sci-Space reads for the E14 mouse embryo slices. Well ID: C11D10_S35	Srivatsan et al., Science, 2021
SRR13698239	Multimodal scRNA-seq	Fig. 6	sci-Space reads for the E14 mouse embryo slices. Well ID: C11D11_S131	Srivatsan et al., Science, 2021
SRR13698240	Multimodal scRNA-seq	Fig. 6	sci-Space reads for the E14 mouse embryo slices. Well ID: C12D10_S36	Srivatsan et al., Science, 2021
SRR13698241	Multimodal scRNA-seq	Fig. 6	sci-Space reads for the E14 mouse embryo slices. Well ID: C12D11_S132	Srivatsan et al., Science, 2021
SRR13698242	Multimodal scRNA-seq	Fig. 6	sci-Space reads for the E14 mouse embryo slices. Well ID: D01D10_S37	Srivatsan et al., Science, 2021
SRR13698243	Multimodal scRNA-seq	Fig. 6	sci-Space reads for the E14 mouse embryo slices. Well ID: D01D11_S133	Srivatsan et al., Science, 2021
SRR13698244	Multimodal scRNA-seq	Fig. 6	sci-Space reads for the E14 mouse embryo slices. Well ID: D02D10_S38	Srivatsan et al., Science, 2021
SRR13698245	Multimodal scRNA-seq	Fig. 6	sci-Space reads for the E14 mouse embryo slices. Well ID: D02D11_S134	Srivatsan et al., Science, 2021
SRR13698246	Multimodal scRNA-seq	Fig. 6	sci-Space reads for the E14 mouse embryo slices. Well ID: D03D10_S39	Srivatsan et al., Science, 2021
SRR13698247	Multimodal scRNA-seq	Fig. 6	sci-Space reads for the E14 mouse embryo slices. Well ID: D03D11_S135	Srivatsan et al., Science, 2021
SRR13698248	Multimodal scRNA-seq	Fig. 6	sci-Space reads for the E14 mouse embryo slices. Well ID: D04D10_S40	Srivatsan et al., Science, 2021
SRR13698249	Multimodal scRNA-seq	Fig. 6	sci-Space reads for the E14 mouse embryo slices. Well ID: D04D11_S136	Srivatsan et al., Science, 2021
SRR13698250	Multimodal scRNA-seq	Fig. 6	sci-Space reads for the E14 mouse embryo slices. Well ID: D05D10_S41	Srivatsan et al., Science, 2021
SRR13698251	Multimodal scRNA-seq	Fig. 6	sci-Space reads for the E14 mouse embryo slices. Well ID: D05D11_S137	Srivatsan et al., Science, 2021
SRR13698252	Multimodal scRNA-seq	Fig. 6	sci-Space reads for the E14 mouse embryo slices. Well ID: D06D10_S42	Srivatsan et al., Science, 2021
SRR13698253	Multimodal scRNA-seq	Fig. 6	sci-Space reads for the E14 mouse embryo slices. Well ID: D06D11_S138	Srivatsan et al., Science, 2021
SRR13698254	Multimodal scRNA-seq	Fig. 6	sci-Space reads for the E14 mouse embryo slices. Well ID: D07D10_S43	Srivatsan et al., Science, 2021
SRR13698255	Multimodal scRNA-seq	Fig. 6	sci-Space reads for the E14 mouse embryo slices. Well ID: D07D11_S139	Srivatsan et al., Science, 2021
SRR13698256	Multimodal scRNA-seq	Fig. 6	sci-Space reads for the E14 mouse embryo slices. Well ID: D08D10_S44	Srivatsan et al., Science, 2021
SRR13698257	Multimodal scRNA-seq	Fig. 6	sci-Space reads for the E14 mouse embryo slices. Well ID: D08D11_S140	Srivatsan et al., Science, 2021
SRR13698258	Multimodal scRNA-seq	Fig. 6	sci-Space reads for the E14 mouse embryo slices. Well ID: D09D10_S45	Srivatsan et al., Science, 2021
SRR13698259	Multimodal scRNA-seq	Fig. 6	sci-Space reads for the E14 mouse embryo slices. Well ID: D09D11_S141	Srivatsan et al., Science, 2021
SRR13698260	Multimodal scRNA-seq	Fig. 6	sci-Space reads for the E14 mouse embryo slices. Well ID: D10D10_S46	Srivatsan et al., Science, 2021
SRR13698261	Multimodal scRNA-seq	Fig. 6	sci-Space reads for the E14 mouse embryo slices. Well ID: D10D11_S142	Srivatsan et al., Science, 2021
SRR13698262	Multimodal scRNA-seq	Fig. 6	sci-Space reads for the E14 mouse embryo slices. Well ID: D11D10_S47	Srivatsan et al., Science, 2021
SRR13698263	Multimodal scRNA-seq	Fig. 6	sci-Space reads for the E14 mouse embryo slices. Well ID: D11D11_S143	Srivatsan et al., Science, 2021
SRR13698264	Multimodal scRNA-seq	Fig. 6	sci-Space reads for the E14 mouse embryo slices. Well ID: D12D10_S48	Srivatsan et al., Science, 2021
SRR13698265	Multimodal scRNA-seq	Fig. 6	sci-Space reads for the E14 mouse embryo slices. Well ID: D12D11_S144	Srivatsan et al., Science, 2021
SRR13698266	Multimodal scRNA-seq	Fig. 6	sci-Space reads for the E14 mouse embryo slices. Well ID: E01D10_S49	Srivatsan et al., Science, 2021
SRR13698267	Multimodal scRNA-seq	Fig. 6	sci-Space reads for the E14 mouse embryo slices. Well ID: E01D11_S145	Srivatsan et al., Science, 2021
SRR13698268	Multimodal scRNA-seq	Fig. 6	sci-Space reads for the E14 mouse embryo slices. Well ID: E02D10_S50	Srivatsan et al., Science, 2021
SRR13698269	Multimodal scRNA-seq	Fig. 6	sci-Space reads for the E14 mouse embryo slices. Well ID: E02D11_S146	Srivatsan et al., Science, 2021
SRR13698270	Multimodal scRNA-seq	Fig. 6	sci-Space reads for the E14 mouse embryo slices. Well ID: E03D10_S51	Srivatsan et al., Science, 2021
SRR13698271	Multimodal scRNA-seq	Fig. 6	sci-Space reads for the E14 mouse embryo slices. Well ID: E03D11_S147	Srivatsan et al., Science, 2021
SRR13698272	Multimodal scRNA-seq	Fig. 6	sci-Space reads for the E14 mouse embryo slices. Well ID: E04D10_S52	Srivatsan et al., Science, 2021
SRR13698273	Multimodal scRNA-seq	Fig. 6	sci-Space reads for the E14 mouse embryo slices. Well ID: E04D11_S148	Srivatsan et al., Science, 2021
SRR13698274	Multimodal scRNA-seq	Fig. 6	sci-Space reads for the E14 mouse embryo slices. Well ID: E05D10_S53	Srivatsan et al., Science, 2021
SRR13698275	Multimodal scRNA-seq	Fig. 6	sci-Space reads for the E14 mouse embryo slices. Well ID: E05D11_S149	Srivatsan et al., Science, 2021
SRR13698276	Multimodal scRNA-seq	Fig. 6	sci-Space reads for the E14 mouse embryo slices. Well ID: E06D10_S54	Srivatsan et al., Science, 2021
SRR13698277	Multimodal scRNA-seq	Fig. 6	sci-Space reads for the E14 mouse embryo slices. Well ID: E06D11_S150	Srivatsan et al., Science, 2021
SRR13698278	Multimodal scRNA-seq	Fig. 6	sci-Space reads for the E14 mouse embryo slices. Well ID: E07D10_S55	Srivatsan et al., Science, 2021
SRR13698279	Multimodal scRNA-seq	Fig. 6	sci-Space reads for the E14 mouse embryo slices. Well ID: E07D11_S151	Srivatsan et al., Science, 2021
SRR13698280	Multimodal scRNA-seq	Fig. 6	sci-Space reads for the E14 mouse embryo slices. Well ID: E08D10_S56	Srivatsan et al., Science, 2021
SRR13698281	Multimodal scRNA-seq	Fig. 6	sci-Space reads for the E14 mouse embryo slices. Well ID: E08D11_S152	Srivatsan et al., Science, 2021
SRR13698282	Multimodal scRNA-seq	Fig. 6	sci-Space reads for the E14 mouse embryo slices. Well ID: E09D10_S57	Srivatsan et al., Science, 2021
SRR13698283	Multimodal scRNA-seq	Fig. 6	sci-Space reads for the E14 mouse embryo slices. Well ID: E09D11_S153	Srivatsan et al., Science, 2021
SRR13698284	Multimodal scRNA-seq	Fig. 6	sci-Space reads for the E14 mouse embryo slices. Well ID: E10D10_S58	Srivatsan et al., Science, 2021
SRR13698285	Multimodal scRNA-seq	Fig. 6	sci-Space reads for the E14 mouse embryo slices. Well ID: E10D11_S154	Srivatsan et al., Science, 2021
SRR13698286	Multimodal scRNA-seq	Fig. 6	sci-Space reads for the E14 mouse embryo slices. Well ID: E11D10_S59	Srivatsan et al., Science, 2021
SRR13698287	Multimodal scRNA-seq	Fig. 6	sci-Space reads for the E14 mouse embryo slices. Well ID: E11D11_S155	Srivatsan et al., Science, 2021
SRR13698288	Multimodal scRNA-seq	Fig. 6	sci-Space reads for the E14 mouse embryo slices. Well ID: E12D10_S60	Srivatsan et al., Science, 2021
SRR13698289	Multimodal scRNA-seq	Fig. 6	sci-Space reads for the E14 mouse embryo slices. Well ID: E12D11_S156	Srivatsan et al., Science, 2021
SRR13698290	Multimodal scRNA-seq	Fig. 6	sci-Space reads for the E14 mouse embryo slices. Well ID: F01D10_S61	Srivatsan et al., Science, 2021
SRR13698291	Multimodal scRNA-seq	Fig. 6	sci-Space reads for the E14 mouse embryo slices. Well ID: F01D11_S157	Srivatsan et al., Science, 2021
SRR13698292	Multimodal scRNA-seq	Fig. 6	sci-Space reads for the E14 mouse embryo slices. Well ID: F02D10_S62	Srivatsan et al., Science, 2021
SRR13698293	Multimodal scRNA-seq	Fig. 6	sci-Space reads for the E14 mouse embryo slices. Well ID: F02D11_S158	Srivatsan et al., Science, 2021
SRR13698294	Multimodal scRNA-seq	Fig. 6	sci-Space reads for the E14 mouse embryo slices. Well ID: F03D10_S63	Srivatsan et al., Science, 2021
SRR13698295	Multimodal scRNA-seq	Fig. 6	sci-Space reads for the E14 mouse embryo slices. Well ID: F03D11_S159	Srivatsan et al., Science, 2021
SRR13698296	Multimodal scRNA-seq	Fig. 6	sci-Space reads for the E14 mouse embryo slices. Well ID: F04D10_S64	Srivatsan et al., Science, 2021
SRR13698297	Multimodal scRNA-seq	Fig. 6	sci-Space reads for the E14 mouse embryo slices. Well ID: F04D11_S160	Srivatsan et al., Science, 2021
SRR13698298	Multimodal scRNA-seq	Fig. 6	sci-Space reads for the E14 mouse embryo slices. Well ID: F05D10_S65	Srivatsan et al., Science, 2021
SRR13698299	Multimodal scRNA-seq	Fig. 6	sci-Space reads for the E14 mouse embryo slices. Well ID: F05D11_S161	Srivatsan et al., Science, 2021
SRR13698300	Multimodal scRNA-seq	Fig. 6	sci-Space reads for the E14 mouse embryo slices. Well ID: F06D10_S66	Srivatsan et al., Science, 2021
SRR13698301	Multimodal scRNA-seq	Fig. 6	sci-Space reads for the E14 mouse embryo slices. Well ID: F06D11_S162	Srivatsan et al., Science, 2021
SRR13698302	Multimodal scRNA-seq	Fig. 6	sci-Space reads for the E14 mouse embryo slices. Well ID: F07D10_S67	Srivatsan et al., Science, 2021
SRR13698303	Multimodal scRNA-seq	Fig. 6	sci-Space reads for the E14 mouse embryo slices. Well ID: F07D11_S163	Srivatsan et al., Science, 2021
SRR13698304	Multimodal scRNA-seq	Fig. 6	sci-Space reads for the E14 mouse embryo slices. Well ID: F08D10_S68	Srivatsan et al., Science, 2021
SRR13698305	Multimodal scRNA-seq	Fig. 6	sci-Space reads for the E14 mouse embryo slices. Well ID: F08D11_S164	Srivatsan et al., Science, 2021
SRR13698306	Multimodal scRNA-seq	Fig. 6	sci-Space reads for the E14 mouse embryo slices. Well ID: F09D10_S69	Srivatsan et al., Science, 2021
SRR13698307	Multimodal scRNA-seq	Fig. 6	sci-Space reads for the E14 mouse embryo slices. Well ID: F09D11_S165	Srivatsan et al., Science, 2021
SRR13698308	Multimodal scRNA-seq	Fig. 6	sci-Space reads for the E14 mouse embryo slices. Well ID: F10D10_S70	Srivatsan et al., Science, 2021
SRR13698309	Multimodal scRNA-seq	Fig. 6	sci-Space reads for the E14 mouse embryo slices. Well ID: F10D11_S166	Srivatsan et al., Science, 2021
SRR13698310	Multimodal scRNA-seq	Fig. 6	sci-Space reads for the E14 mouse embryo slices. Well ID: F11D10_S71	Srivatsan et al., Science, 2021
SRR13698311	Multimodal scRNA-seq	Fig. 6	sci-Space reads for the E14 mouse embryo slices. Well ID: F11D11_S167	Srivatsan et al., Science, 2021
SRR13698312	Multimodal scRNA-seq	Fig. 6	sci-Space reads for the E14 mouse embryo slices. Well ID: F12D10_S72	Srivatsan et al., Science, 2021
SRR13698313	Multimodal scRNA-seq	Fig. 6	sci-Space reads for the E14 mouse embryo slices. Well ID: F12D11_S168	Srivatsan et al., Science, 2021
SRR13698314	Multimodal scRNA-seq	Fig. 6	sci-Space reads for the E14 mouse embryo slices. Well ID: G01D10_S73	Srivatsan et al., Science, 2021
SRR13698315	Multimodal scRNA-seq	Fig. 6	sci-Space reads for the E14 mouse embryo slices. Well ID: G01D11_S169	Srivatsan et al., Science, 2021
SRR13698316	Multimodal scRNA-seq	Fig. 6	sci-Space reads for the E14 mouse embryo slices. Well ID: G02D10_S74	Srivatsan et al., Science, 2021
SRR13698317	Multimodal scRNA-seq	Fig. 6	sci-Space reads for the E14 mouse embryo slices. Well ID: G02D11_S170	Srivatsan et al., Science, 2021
SRR13698318	Multimodal scRNA-seq	Fig. 6	sci-Space reads for the E14 mouse embryo slices. Well ID: G03D10_S75	Srivatsan et al., Science, 2021
SRR13698319	Multimodal scRNA-seq	Fig. 6	sci-Space reads for the E14 mouse embryo slices. Well ID: G03D11_S171	Srivatsan et al., Science, 2021
SRR13698320	Multimodal scRNA-seq	Fig. 6	sci-Space reads for the E14 mouse embryo slices. Well ID: G04D10_S76	Srivatsan et al., Science, 2021
SRR13698321	Multimodal scRNA-seq	Fig. 6	sci-Space reads for the E14 mouse embryo slices. Well ID: G04D11_S172	Srivatsan et al., Science, 2021
SRR13698322	Multimodal scRNA-seq	Fig. 6	sci-Space reads for the E14 mouse embryo slices. Well ID: G05D10_S77	Srivatsan et al., Science, 2021
SRR13698323	Multimodal scRNA-seq	Fig. 6	sci-Space reads for the E14 mouse embryo slices. Well ID: G05D11_S173	Srivatsan et al., Science, 2021
SRR13698324	Multimodal scRNA-seq	Fig. 6	sci-Space reads for the E14 mouse embryo slices. Well ID: G06D10_S78	Srivatsan et al., Science, 2021
SRR13698325	Multimodal scRNA-seq	Fig. 6	sci-Space reads for the E14 mouse embryo slices. Well ID: G06D11_S174	Srivatsan et al., Science, 2021
SRR13698326	Multimodal scRNA-seq	Fig. 6	sci-Space reads for the E14 mouse embryo slices. Well ID: G07D10_S79	Srivatsan et al., Science, 2021
SRR13698327	Multimodal scRNA-seq	Fig. 6	sci-Space reads for the E14 mouse embryo slices. Well ID: G07D11_S175	Srivatsan et al., Science, 2021
SRR13698328	Multimodal scRNA-seq	Fig. 6	sci-Space reads for the E14 mouse embryo slices. Well ID: G08D10_S80	Srivatsan et al., Science, 2021
SRR13698329	Multimodal scRNA-seq	Fig. 6	sci-Space reads for the E14 mouse embryo slices. Well ID: G08D11_S176	Srivatsan et al., Science, 2021
SRR13698330	Multimodal scRNA-seq	Fig. 6	sci-Space reads for the E14 mouse embryo slices. Well ID: G09D10_S81	Srivatsan et al., Science, 2021
SRR13698331	Multimodal scRNA-seq	Fig. 6	sci-Space reads for the E14 mouse embryo slices. Well ID: G09D11_S177	Srivatsan et al., Science, 2021
SRR13698332	Multimodal scRNA-seq	Fig. 6	sci-Space reads for the E14 mouse embryo slices. Well ID: G10D10_S82	Srivatsan et al., Science, 2021
SRR13698333	Multimodal scRNA-seq	Fig. 6	sci-Space reads for the E14 mouse embryo slices. Well ID: G10D11_S178	Srivatsan et al., Science, 2021
SRR13698334	Multimodal scRNA-seq	Fig. 6	sci-Space reads for the E14 mouse embryo slices. Well ID: G11D10_S83	Srivatsan et al., Science, 2021
SRR13698335	Multimodal scRNA-seq	Fig. 6	sci-Space reads for the E14 mouse embryo slices. Well ID: G11D11_S179	Srivatsan et al., Science, 2021
SRR13698336	Multimodal scRNA-seq	Fig. 6	sci-Space reads for the E14 mouse embryo slices. Well ID: G12D10_S84	Srivatsan et al., Science, 2021
SRR13698337	Multimodal scRNA-seq	Fig. 6	sci-Space reads for the E14 mouse embryo slices. Well ID: G12D11_S180	Srivatsan et al., Science, 2021
SRR13698338	Multimodal scRNA-seq	Fig. 6	sci-Space reads for the E14 mouse embryo slices. Well ID: H01D10_S85	Srivatsan et al., Science, 2021
SRR13698339	Multimodal scRNA-seq	Fig. 6	sci-Space reads for the E14 mouse embryo slices. Well ID: H01D11_S181	Srivatsan et al., Science, 2021
SRR13698340	Multimodal scRNA-seq	Fig. 6	sci-Space reads for the E14 mouse embryo slices. Well ID: H02D10_S86	Srivatsan et al., Science, 2021
SRR13698341	Multimodal scRNA-seq	Fig. 6	sci-Space reads for the E14 mouse embryo slices. Well ID: H02D11_S182	Srivatsan et al., Science, 2021
SRR13698342	Multimodal scRNA-seq	Fig. 6	sci-Space reads for the E14 mouse embryo slices. Well ID: H03D10_S87	Srivatsan et al., Science, 2021
SRR13698343	Multimodal scRNA-seq	Fig. 6	sci-Space reads for the E14 mouse embryo slices. Well ID: H03D11_S183	Srivatsan et al., Science, 2021
SRR13698344	Multimodal scRNA-seq	Fig. 6	sci-Space reads for the E14 mouse embryo slices. Well ID: H04D10_S88	Srivatsan et al., Science, 2021
SRR13698345	Multimodal scRNA-seq	Fig. 6	sci-Space reads for the E14 mouse embryo slices. Well ID: H04D11_S184	Srivatsan et al., Science, 2021
SRR13698346	Multimodal scRNA-seq	Fig. 6	sci-Space reads for the E14 mouse embryo slices. Well ID: H05D10_S89	Srivatsan et al., Science, 2021
SRR13698347	Multimodal scRNA-seq	Fig. 6	sci-Space reads for the E14 mouse embryo slices. Well ID: H05D11_S185	Srivatsan et al., Science, 2021
SRR13698348	Multimodal scRNA-seq	Fig. 6	sci-Space reads for the E14 mouse embryo slices. Well ID: H06D10_S90	Srivatsan et al., Science, 2021
SRR13698349	Multimodal scRNA-seq	Fig. 6	sci-Space reads for the E14 mouse embryo slices. Well ID: H06D11_S186	Srivatsan et al., Science, 2021
SRR13698350	Multimodal scRNA-seq	Fig. 6	sci-Space reads for the E14 mouse embryo slices. Well ID: H07D10_S91	Srivatsan et al., Science, 2021
SRR13698351	Multimodal scRNA-seq	Fig. 6	sci-Space reads for the E14 mouse embryo slices. Well ID: H07D11_S187	Srivatsan et al., Science, 2021
SRR13698352	Multimodal scRNA-seq	Fig. 6	sci-Space reads for the E14 mouse embryo slices. Well ID: H08D10_S92	Srivatsan et al., Science, 2021
SRR13698353	Multimodal scRNA-seq	Fig. 6	sci-Space reads for the E14 mouse embryo slices. Well ID: H08D11_S188	Srivatsan et al., Science, 2021
SRR13698354	Multimodal scRNA-seq	Fig. 6	sci-Space reads for the E14 mouse embryo slices. Well ID: H09D10_S93	Srivatsan et al., Science, 2021
SRR13698355	Multimodal scRNA-seq	Fig. 6	sci-Space reads for the E14 mouse embryo slices. Well ID: H09D11_S189	Srivatsan et al., Science, 2021
SRR13698356	Multimodal scRNA-seq	Fig. 6	sci-Space reads for the E14 mouse embryo slices. Well ID: H10D10_S94	Srivatsan et al., Science, 2021
SRR13698357	Multimodal scRNA-seq	Fig. 6	sci-Space reads for the E14 mouse embryo slices. Well ID: H10D11_S190	Srivatsan et al., Science, 2021
SRR13698358	Multimodal scRNA-seq	Fig. 6	sci-Space reads for the E14 mouse embryo slices. Well ID: H11D10_S95	Srivatsan et al., Science, 2021
SRR13698359	Multimodal scRNA-seq	Fig. 6	sci-Space reads for the E14 mouse embryo slices. Well ID: H11D11_S191	Srivatsan et al., Science, 2021
SRR13698360	Multimodal scRNA-seq	Fig. 6	sci-Space reads for the E14 mouse embryo slices. Well ID: H12D10_S96	Srivatsan et al., Science, 2021
SRR13698361	Multimodal scRNA-seq	Fig. 6	sci-Space reads for the E14 mouse embryo slices. Well ID: H12D11_S192	Srivatsan et al., Science, 2021
SRR13698362	Multimodal scRNA-seq	Fig. 6	sci-Space reads for the E14 mouse embryo slices. Well ID: A01E08_S1	Srivatsan et al., Science, 2021
SRR13698363	Multimodal scRNA-seq	Fig. 6	sci-Space reads for the E14 mouse embryo slices. Well ID: A01E09_S97	Srivatsan et al., Science, 2021
SRR13698364	Multimodal scRNA-seq	Fig. 6	sci-Space reads for the E14 mouse embryo slices. Well ID: A02E08_S2	Srivatsan et al., Science, 2021
SRR13698365	Multimodal scRNA-seq	Fig. 6	sci-Space reads for the E14 mouse embryo slices. Well ID: A02E09_S98	Srivatsan et al., Science, 2021
SRR13698366	Multimodal scRNA-seq	Fig. 6	sci-Space reads for the E14 mouse embryo slices. Well ID: A03E08_S3	Srivatsan et al., Science, 2021
SRR13698367	Multimodal scRNA-seq	Fig. 6	sci-Space reads for the E14 mouse embryo slices. Well ID: A03E09_S99	Srivatsan et al., Science, 2021
SRR13698368	Multimodal scRNA-seq	Fig. 6	sci-Space reads for the E14 mouse embryo slices. Well ID: A04E08_S4	Srivatsan et al., Science, 2021
SRR13698369	Multimodal scRNA-seq	Fig. 6	sci-Space reads for the E14 mouse embryo slices. Well ID: A04E09_S100	Srivatsan et al., Science, 2021
SRR13698370	Multimodal scRNA-seq	Fig. 6	sci-Space reads for the E14 mouse embryo slices. Well ID: A05E08_S5	Srivatsan et al., Science, 2021
SRR13698371	Multimodal scRNA-seq	Fig. 6	sci-Space reads for the E14 mouse embryo slices. Well ID: A05E09_S101	Srivatsan et al., Science, 2021
SRR13698372	Multimodal scRNA-seq	Fig. 6	sci-Space reads for the E14 mouse embryo slices. Well ID: A06E08_S6	Srivatsan et al., Science, 2021
SRR13698373	Multimodal scRNA-seq	Fig. 6	sci-Space reads for the E14 mouse embryo slices. Well ID: A06E09_S102	Srivatsan et al., Science, 2021
SRR13698374	Multimodal scRNA-seq	Fig. 6	sci-Space reads for the E14 mouse embryo slices. Well ID: A07E08_S7	Srivatsan et al., Science, 2021
SRR13698375	Multimodal scRNA-seq	Fig. 6	sci-Space reads for the E14 mouse embryo slices. Well ID: A07E09_S103	Srivatsan et al., Science, 2021
SRR13698376	Multimodal scRNA-seq	Fig. 6	sci-Space reads for the E14 mouse embryo slices. Well ID: A08E08_S8	Srivatsan et al., Science, 2021
SRR13698377	Multimodal scRNA-seq	Fig. 6	sci-Space reads for the E14 mouse embryo slices. Well ID: A08E09_S104	Srivatsan et al., Science, 2021
SRR13698378	Multimodal scRNA-seq	Fig. 6	sci-Space reads for the E14 mouse embryo slices. Well ID: A09E08_S9	Srivatsan et al., Science, 2021
SRR13698379	Multimodal scRNA-seq	Fig. 6	sci-Space reads for the E14 mouse embryo slices. Well ID: A09E09_S105	Srivatsan et al., Science, 2021
SRR13698380	Multimodal scRNA-seq	Fig. 6	sci-Space reads for the E14 mouse embryo slices. Well ID: A10E08_S10	Srivatsan et al., Science, 2021
SRR13698381	Multimodal scRNA-seq	Fig. 6	sci-Space reads for the E14 mouse embryo slices. Well ID: A10E09_S106	Srivatsan et al., Science, 2021
SRR13698382	Multimodal scRNA-seq	Fig. 6	sci-Space reads for the E14 mouse embryo slices. Well ID: A11E08_S11	Srivatsan et al., Science, 2021
SRR13698383	Multimodal scRNA-seq	Fig. 6	sci-Space reads for the E14 mouse embryo slices. Well ID: A11E09_S107	Srivatsan et al., Science, 2021
SRR13698384	Multimodal scRNA-seq	Fig. 6	sci-Space reads for the E14 mouse embryo slices. Well ID: A12E08_S12	Srivatsan et al., Science, 2021
SRR13698385	Multimodal scRNA-seq	Fig. 6	sci-Space reads for the E14 mouse embryo slices. Well ID: A12E09_S108	Srivatsan et al., Science, 2021
SRR13698386	Multimodal scRNA-seq	Fig. 6	sci-Space reads for the E14 mouse embryo slices. Well ID: B01E08_S13	Srivatsan et al., Science, 2021
SRR13698387	Multimodal scRNA-seq	Fig. 6	sci-Space reads for the E14 mouse embryo slices. Well ID: B01E09_S109	Srivatsan et al., Science, 2021
SRR13698388	Multimodal scRNA-seq	Fig. 6	sci-Space reads for the E14 mouse embryo slices. Well ID: B02E08_S14	Srivatsan et al., Science, 2021
SRR13698389	Multimodal scRNA-seq	Fig. 6	sci-Space reads for the E14 mouse embryo slices. Well ID: B02E09_S110	Srivatsan et al., Science, 2021
SRR13698390	Multimodal scRNA-seq	Fig. 6	sci-Space reads for the E14 mouse embryo slices. Well ID: B03E08_S15	Srivatsan et al., Science, 2021
SRR13698391	Multimodal scRNA-seq	Fig. 6	sci-Space reads for the E14 mouse embryo slices. Well ID: B03E09_S111	Srivatsan et al., Science, 2021
SRR13698392	Multimodal scRNA-seq	Fig. 6	sci-Space reads for the E14 mouse embryo slices. Well ID: B04E08_S16	Srivatsan et al., Science, 2021
SRR13698393	Multimodal scRNA-seq	Fig. 6	sci-Space reads for the E14 mouse embryo slices. Well ID: B04E09_S112	Srivatsan et al., Science, 2021
SRR13698394	Multimodal scRNA-seq	Fig. 6	sci-Space reads for the E14 mouse embryo slices. Well ID: B05E08_S17	Srivatsan et al., Science, 2021
SRR13698395	Multimodal scRNA-seq	Fig. 6	sci-Space reads for the E14 mouse embryo slices. Well ID: B05E09_S113	Srivatsan et al., Science, 2021
SRR13698396	Multimodal scRNA-seq	Fig. 6	sci-Space reads for the E14 mouse embryo slices. Well ID: B06E08_S18	Srivatsan et al., Science, 2021
SRR13698397	Multimodal scRNA-seq	Fig. 6	sci-Space reads for the E14 mouse embryo slices. Well ID: B06E09_S114	Srivatsan et al., Science, 2021
SRR13698398	Multimodal scRNA-seq	Fig. 6	sci-Space reads for the E14 mouse embryo slices. Well ID: B07E08_S19	Srivatsan et al., Science, 2021
SRR13698399	Multimodal scRNA-seq	Fig. 6	sci-Space reads for the E14 mouse embryo slices. Well ID: B07E09_S115	Srivatsan et al., Science, 2021
SRR13698400	Multimodal scRNA-seq	Fig. 6	sci-Space reads for the E14 mouse embryo slices. Well ID: B08E08_S20	Srivatsan et al., Science, 2021
SRR13698401	Multimodal scRNA-seq	Fig. 6	sci-Space reads for the E14 mouse embryo slices. Well ID: B08E09_S116	Srivatsan et al., Science, 2021
SRR13698402	Multimodal scRNA-seq	Fig. 6	sci-Space reads for the E14 mouse embryo slices. Well ID: B09E08_S21	Srivatsan et al., Science, 2021
SRR13698403	Multimodal scRNA-seq	Fig. 6	sci-Space reads for the E14 mouse embryo slices. Well ID: B09E09_S117	Srivatsan et al., Science, 2021
SRR13698404	Multimodal scRNA-seq	Fig. 6	sci-Space reads for the E14 mouse embryo slices. Well ID: B10E08_S22	Srivatsan et al., Science, 2021
SRR13698405	Multimodal scRNA-seq	Fig. 6	sci-Space reads for the E14 mouse embryo slices. Well ID: B10E09_S118	Srivatsan et al., Science, 2021
SRR13698406	Multimodal scRNA-seq	Fig. 6	sci-Space reads for the E14 mouse embryo slices. Well ID: B11E08_S23	Srivatsan et al., Science, 2021
SRR13698407	Multimodal scRNA-seq	Fig. 6	sci-Space reads for the E14 mouse embryo slices. Well ID: B11E09_S119	Srivatsan et al., Science, 2021
SRR13698408	Multimodal scRNA-seq	Fig. 6	sci-Space reads for the E14 mouse embryo slices. Well ID: B12E08_S24	Srivatsan et al., Science, 2021
SRR13698409	Multimodal scRNA-seq	Fig. 6	sci-Space reads for the E14 mouse embryo slices. Well ID: B12E09_S120	Srivatsan et al., Science, 2021
SRR13698410	Multimodal scRNA-seq	Fig. 6	sci-Space reads for the E14 mouse embryo slices. Well ID: C01E08_S25	Srivatsan et al., Science, 2021
SRR13698411	Multimodal scRNA-seq	Fig. 6	sci-Space reads for the E14 mouse embryo slices. Well ID: C01E09_S121	Srivatsan et al., Science, 2021
SRR13698412	Multimodal scRNA-seq	Fig. 6	sci-Space reads for the E14 mouse embryo slices. Well ID: C02E08_S26	Srivatsan et al., Science, 2021
SRR13698413	Multimodal scRNA-seq	Fig. 6	sci-Space reads for the E14 mouse embryo slices. Well ID: C02E09_S122	Srivatsan et al., Science, 2021
SRR13698414	Multimodal scRNA-seq	Fig. 6	sci-Space reads for the E14 mouse embryo slices. Well ID: C03E08_S27	Srivatsan et al., Science, 2021
SRR13698415	Multimodal scRNA-seq	Fig. 6	sci-Space reads for the E14 mouse embryo slices. Well ID: C03E09_S123	Srivatsan et al., Science, 2021
SRR13698416	Multimodal scRNA-seq	Fig. 6	sci-Space reads for the E14 mouse embryo slices. Well ID: C04E08_S28	Srivatsan et al., Science, 2021
SRR13698417	Multimodal scRNA-seq	Fig. 6	sci-Space reads for the E14 mouse embryo slices. Well ID: C04E09_S124	Srivatsan et al., Science, 2021
SRR13698418	Multimodal scRNA-seq	Fig. 6	sci-Space reads for the E14 mouse embryo slices. Well ID: C05E08_S29	Srivatsan et al., Science, 2021
SRR13698419	Multimodal scRNA-seq	Fig. 6	sci-Space reads for the E14 mouse embryo slices. Well ID: C05E09_S125	Srivatsan et al., Science, 2021
SRR13698420	Multimodal scRNA-seq	Fig. 6	sci-Space reads for the E14 mouse embryo slices. Well ID: C06E08_S30	Srivatsan et al., Science, 2021
SRR13698421	Multimodal scRNA-seq	Fig. 6	sci-Space reads for the E14 mouse embryo slices. Well ID: C06E09_S126	Srivatsan et al., Science, 2021
SRR13698422	Multimodal scRNA-seq	Fig. 6	sci-Space reads for the E14 mouse embryo slices. Well ID: C07E08_S31	Srivatsan et al., Science, 2021
SRR13698423	Multimodal scRNA-seq	Fig. 6	sci-Space reads for the E14 mouse embryo slices. Well ID: C07E09_S127	Srivatsan et al., Science, 2021
SRR13698424	Multimodal scRNA-seq	Fig. 6	sci-Space reads for the E14 mouse embryo slices. Well ID: C08E08_S32	Srivatsan et al., Science, 2021
SRR13698425	Multimodal scRNA-seq	Fig. 6	sci-Space reads for the E14 mouse embryo slices. Well ID: C08E09_S128	Srivatsan et al., Science, 2021
SRR13698426	Multimodal scRNA-seq	Fig. 6	sci-Space reads for the E14 mouse embryo slices. Well ID: C09E08_S33	Srivatsan et al., Science, 2021
SRR13698427	Multimodal scRNA-seq	Fig. 6	sci-Space reads for the E14 mouse embryo slices. Well ID: C09E09_S129	Srivatsan et al., Science, 2021
SRR13698428	Multimodal scRNA-seq	Fig. 6	sci-Space reads for the E14 mouse embryo slices. Well ID: C10E08_S34	Srivatsan et al., Science, 2021
SRR13698429	Multimodal scRNA-seq	Fig. 6	sci-Space reads for the E14 mouse embryo slices. Well ID: C10E09_S130	Srivatsan et al., Science, 2021
SRR13698430	Multimodal scRNA-seq	Fig. 6	sci-Space reads for the E14 mouse embryo slices. Well ID: C11E08_S35	Srivatsan et al., Science, 2021
SRR13698431	Multimodal scRNA-seq	Fig. 6	sci-Space reads for the E14 mouse embryo slices. Well ID: C11E09_S131	Srivatsan et al., Science, 2021
SRR13698432	Multimodal scRNA-seq	Fig. 6	sci-Space reads for the E14 mouse embryo slices. Well ID: C12E08_S36	Srivatsan et al., Science, 2021
SRR13698433	Multimodal scRNA-seq	Fig. 6	sci-Space reads for the E14 mouse embryo slices. Well ID: C12E09_S132	Srivatsan et al., Science, 2021
SRR13698434	Multimodal scRNA-seq	Fig. 6	sci-Space reads for the E14 mouse embryo slices. Well ID: D01E08_S37	Srivatsan et al., Science, 2021
SRR13698435	Multimodal scRNA-seq	Fig. 6	sci-Space reads for the E14 mouse embryo slices. Well ID: D01E09_S133	Srivatsan et al., Science, 2021
SRR13698436	Multimodal scRNA-seq	Fig. 6	sci-Space reads for the E14 mouse embryo slices. Well ID: D02E08_S38	Srivatsan et al., Science, 2021
SRR13698437	Multimodal scRNA-seq	Fig. 6	sci-Space reads for the E14 mouse embryo slices. Well ID: D02E09_S134	Srivatsan et al., Science, 2021
SRR13698438	Multimodal scRNA-seq	Fig. 6	sci-Space reads for the E14 mouse embryo slices. Well ID: D03E08_S39	Srivatsan et al., Science, 2021
SRR13698439	Multimodal scRNA-seq	Fig. 6	sci-Space reads for the E14 mouse embryo slices. Well ID: D03E09_S135	Srivatsan et al., Science, 2021
SRR13698440	Multimodal scRNA-seq	Fig. 6	sci-Space reads for the E14 mouse embryo slices. Well ID: D04E08_S40	Srivatsan et al., Science, 2021
SRR13698441	Multimodal scRNA-seq	Fig. 6	sci-Space reads for the E14 mouse embryo slices. Well ID: D04E09_S136	Srivatsan et al., Science, 2021
SRR13698442	Multimodal scRNA-seq	Fig. 6	sci-Space reads for the E14 mouse embryo slices. Well ID: D05E08_S41	Srivatsan et al., Science, 2021
SRR13698443	Multimodal scRNA-seq	Fig. 6	sci-Space reads for the E14 mouse embryo slices. Well ID: D05E09_S137	Srivatsan et al., Science, 2021
SRR13698444	Multimodal scRNA-seq	Fig. 6	sci-Space reads for the E14 mouse embryo slices. Well ID: D06E08_S42	Srivatsan et al., Science, 2021
SRR13698445	Multimodal scRNA-seq	Fig. 6	sci-Space reads for the E14 mouse embryo slices. Well ID: D06E09_S138	Srivatsan et al., Science, 2021
SRR13698446	Multimodal scRNA-seq	Fig. 6	sci-Space reads for the E14 mouse embryo slices. Well ID: D07E08_S43	Srivatsan et al., Science, 2021
SRR13698447	Multimodal scRNA-seq	Fig. 6	sci-Space reads for the E14 mouse embryo slices. Well ID: D07E09_S139	Srivatsan et al., Science, 2021
SRR13698448	Multimodal scRNA-seq	Fig. 6	sci-Space reads for the E14 mouse embryo slices. Well ID: D08E08_S44	Srivatsan et al., Science, 2021
SRR13698449	Multimodal scRNA-seq	Fig. 6	sci-Space reads for the E14 mouse embryo slices. Well ID: D08E09_S140	Srivatsan et al., Science, 2021
SRR13698450	Multimodal scRNA-seq	Fig. 6	sci-Space reads for the E14 mouse embryo slices. Well ID: D09E08_S45	Srivatsan et al., Science, 2021
SRR13698451	Multimodal scRNA-seq	Fig. 6	sci-Space reads for the E14 mouse embryo slices. Well ID: D09E09_S141	Srivatsan et al., Science, 2021
SRR13698452	Multimodal scRNA-seq	Fig. 6	sci-Space reads for the E14 mouse embryo slices. Well ID: D10E08_S46	Srivatsan et al., Science, 2021
SRR13698453	Multimodal scRNA-seq	Fig. 6	sci-Space reads for the E14 mouse embryo slices. Well ID: D10E09_S142	Srivatsan et al., Science, 2021
SRR13698454	Multimodal scRNA-seq	Fig. 6	sci-Space reads for the E14 mouse embryo slices. Well ID: D11E08_S47	Srivatsan et al., Science, 2021
SRR13698455	Multimodal scRNA-seq	Fig. 6	sci-Space reads for the E14 mouse embryo slices. Well ID: D11E09_S143	Srivatsan et al., Science, 2021
SRR13698456	Multimodal scRNA-seq	Fig. 6	sci-Space reads for the E14 mouse embryo slices. Well ID: D12E08_S48	Srivatsan et al., Science, 2021
SRR13698457	Multimodal scRNA-seq	Fig. 6	sci-Space reads for the E14 mouse embryo slices. Well ID: D12E09_S144	Srivatsan et al., Science, 2021
SRR13698458	Multimodal scRNA-seq	Fig. 6	sci-Space reads for the E14 mouse embryo slices. Well ID: E01E08_S49	Srivatsan et al., Science, 2021
SRR13698459	Multimodal scRNA-seq	Fig. 6	sci-Space reads for the E14 mouse embryo slices. Well ID: E01E09_S145	Srivatsan et al., Science, 2021
SRR13698460	Multimodal scRNA-seq	Fig. 6	sci-Space reads for the E14 mouse embryo slices. Well ID: E02E08_S50	Srivatsan et al., Science, 2021
SRR13698461	Multimodal scRNA-seq	Fig. 6	sci-Space reads for the E14 mouse embryo slices. Well ID: E02E09_S146	Srivatsan et al., Science, 2021
SRR13698462	Multimodal scRNA-seq	Fig. 6	sci-Space reads for the E14 mouse embryo slices. Well ID: E03E08_S51	Srivatsan et al., Science, 2021
SRR13698463	Multimodal scRNA-seq	Fig. 6	sci-Space reads for the E14 mouse embryo slices. Well ID: E03E09_S147	Srivatsan et al., Science, 2021
SRR13698464	Multimodal scRNA-seq	Fig. 6	sci-Space reads for the E14 mouse embryo slices. Well ID: E04E08_S52	Srivatsan et al., Science, 2021
SRR13698465	Multimodal scRNA-seq	Fig. 6	sci-Space reads for the E14 mouse embryo slices. Well ID: E04E09_S148	Srivatsan et al., Science, 2021
SRR13698466	Multimodal scRNA-seq	Fig. 6	sci-Space reads for the E14 mouse embryo slices. Well ID: E05E08_S53	Srivatsan et al., Science, 2021
SRR13698467	Multimodal scRNA-seq	Fig. 6	sci-Space reads for the E14 mouse embryo slices. Well ID: E05E09_S149	Srivatsan et al., Science, 2021
SRR13698468	Multimodal scRNA-seq	Fig. 6	sci-Space reads for the E14 mouse embryo slices. Well ID: E06E08_S54	Srivatsan et al., Science, 2021
SRR13698469	Multimodal scRNA-seq	Fig. 6	sci-Space reads for the E14 mouse embryo slices. Well ID: E06E09_S150	Srivatsan et al., Science, 2021
SRR13698470	Multimodal scRNA-seq	Fig. 6	sci-Space reads for the E14 mouse embryo slices. Well ID: E07E08_S55	Srivatsan et al., Science, 2021
SRR13698471	Multimodal scRNA-seq	Fig. 6	sci-Space reads for the E14 mouse embryo slices. Well ID: E07E09_S151	Srivatsan et al., Science, 2021
SRR13698472	Multimodal scRNA-seq	Fig. 6	sci-Space reads for the E14 mouse embryo slices. Well ID: E08E08_S56	Srivatsan et al., Science, 2021
SRR13698473	Multimodal scRNA-seq	Fig. 6	sci-Space reads for the E14 mouse embryo slices. Well ID: E08E09_S152	Srivatsan et al., Science, 2021
SRR13698474	Multimodal scRNA-seq	Fig. 6	sci-Space reads for the E14 mouse embryo slices. Well ID: E09E08_S57	Srivatsan et al., Science, 2021
SRR13698475	Multimodal scRNA-seq	Fig. 6	sci-Space reads for the E14 mouse embryo slices. Well ID: E09E09_S153	Srivatsan et al., Science, 2021
SRR13698476	Multimodal scRNA-seq	Fig. 6	sci-Space reads for the E14 mouse embryo slices. Well ID: E10E08_S58	Srivatsan et al., Science, 2021
SRR13698477	Multimodal scRNA-seq	Fig. 6	sci-Space reads for the E14 mouse embryo slices. Well ID: E10E09_S154	Srivatsan et al., Science, 2021
SRR13698478	Multimodal scRNA-seq	Fig. 6	sci-Space reads for the E14 mouse embryo slices. Well ID: E11E08_S59	Srivatsan et al., Science, 2021
SRR13698479	Multimodal scRNA-seq	Fig. 6	sci-Space reads for the E14 mouse embryo slices. Well ID: E11E09_S155	Srivatsan et al., Science, 2021
SRR13698480	Multimodal scRNA-seq	Fig. 6	sci-Space reads for the E14 mouse embryo slices. Well ID: E12E08_S60	Srivatsan et al., Science, 2021
SRR13698481	Multimodal scRNA-seq	Fig. 6	sci-Space reads for the E14 mouse embryo slices. Well ID: E12E09_S156	Srivatsan et al., Science, 2021
SRR13698482	Multimodal scRNA-seq	Fig. 6	sci-Space reads for the E14 mouse embryo slices. Well ID: F01E08_S61	Srivatsan et al., Science, 2021
SRR13698483	Multimodal scRNA-seq	Fig. 6	sci-Space reads for the E14 mouse embryo slices. Well ID: F01E09_S157	Srivatsan et al., Science, 2021
SRR13698484	Multimodal scRNA-seq	Fig. 6	sci-Space reads for the E14 mouse embryo slices. Well ID: F02E08_S62	Srivatsan et al., Science, 2021
SRR13698485	Multimodal scRNA-seq	Fig. 6	sci-Space reads for the E14 mouse embryo slices. Well ID: F02E09_S158	Srivatsan et al., Science, 2021
SRR13698486	Multimodal scRNA-seq	Fig. 6	sci-Space reads for the E14 mouse embryo slices. Well ID: F03E08_S63	Srivatsan et al., Science, 2021
SRR13698487	Multimodal scRNA-seq	Fig. 6	sci-Space reads for the E14 mouse embryo slices. Well ID: F03E09_S159	Srivatsan et al., Science, 2021
SRR13698488	Multimodal scRNA-seq	Fig. 6	sci-Space reads for the E14 mouse embryo slices. Well ID: F04E08_S64	Srivatsan et al., Science, 2021
SRR13698489	Multimodal scRNA-seq	Fig. 6	sci-Space reads for the E14 mouse embryo slices. Well ID: F04E09_S160	Srivatsan et al., Science, 2021
SRR13698490	Multimodal scRNA-seq	Fig. 6	sci-Space reads for the E14 mouse embryo slices. Well ID: F05E08_S65	Srivatsan et al., Science, 2021
SRR13698491	Multimodal scRNA-seq	Fig. 6	sci-Space reads for the E14 mouse embryo slices. Well ID: F05E09_S161	Srivatsan et al., Science, 2021
SRR13698492	Multimodal scRNA-seq	Fig. 6	sci-Space reads for the E14 mouse embryo slices. Well ID: F06E08_S66	Srivatsan et al., Science, 2021
SRR13698493	Multimodal scRNA-seq	Fig. 6	sci-Space reads for the E14 mouse embryo slices. Well ID: F06E09_S162	Srivatsan et al., Science, 2021
SRR13698494	Multimodal scRNA-seq	Fig. 6	sci-Space reads for the E14 mouse embryo slices. Well ID: F07E08_S67	Srivatsan et al., Science, 2021
SRR13698495	Multimodal scRNA-seq	Fig. 6	sci-Space reads for the E14 mouse embryo slices. Well ID: F07E09_S163	Srivatsan et al., Science, 2021
SRR13698496	Multimodal scRNA-seq	Fig. 6	sci-Space reads for the E14 mouse embryo slices. Well ID: F08E08_S68	Srivatsan et al., Science, 2021
SRR13698497	Multimodal scRNA-seq	Fig. 6	sci-Space reads for the E14 mouse embryo slices. Well ID: F08E09_S164	Srivatsan et al., Science, 2021
SRR13698498	Multimodal scRNA-seq	Fig. 6	sci-Space reads for the E14 mouse embryo slices. Well ID: F09E08_S69	Srivatsan et al., Science, 2021
SRR13698499	Multimodal scRNA-seq	Fig. 6	sci-Space reads for the E14 mouse embryo slices. Well ID: F09E09_S165	Srivatsan et al., Science, 2021
SRR13698500	Multimodal scRNA-seq	Fig. 6	sci-Space reads for the E14 mouse embryo slices. Well ID: F10E08_S70	Srivatsan et al., Science, 2021
SRR13698501	Multimodal scRNA-seq	Fig. 6	sci-Space reads for the E14 mouse embryo slices. Well ID: F10E09_S166	Srivatsan et al., Science, 2021
SRR13698502	Multimodal scRNA-seq	Fig. 6	sci-Space reads for the E14 mouse embryo slices. Well ID: F11E08_S71	Srivatsan et al., Science, 2021
SRR13698503	Multimodal scRNA-seq	Fig. 6	sci-Space reads for the E14 mouse embryo slices. Well ID: F11E09_S167	Srivatsan et al., Science, 2021
SRR13698504	Multimodal scRNA-seq	Fig. 6	sci-Space reads for the E14 mouse embryo slices. Well ID: F12E08_S72	Srivatsan et al., Science, 2021
SRR13698505	Multimodal scRNA-seq	Fig. 6	sci-Space reads for the E14 mouse embryo slices. Well ID: F12E09_S168	Srivatsan et al., Science, 2021
SRR13698506	Multimodal scRNA-seq	Fig. 6	sci-Space reads for the E14 mouse embryo slices. Well ID: G01E08_S73	Srivatsan et al., Science, 2021
SRR13698507	Multimodal scRNA-seq	Fig. 6	sci-Space reads for the E14 mouse embryo slices. Well ID: G01E09_S169	Srivatsan et al., Science, 2021
SRR13698509	Multimodal scRNA-seq	Fig. 6	sci-Space reads for the E14 mouse embryo slices. Well ID: G02E09_S170	Srivatsan et al., Science, 2021
SRR13698510	Multimodal scRNA-seq	Fig. 6	sci-Space reads for the E14 mouse embryo slices. Well ID: G03E08_S75	Srivatsan et al., Science, 2021
SRR13698511	Multimodal scRNA-seq	Fig. 6	sci-Space reads for the E14 mouse embryo slices. Well ID: G03E09_S171	Srivatsan et al., Science, 2021
SRR13698512	Multimodal scRNA-seq	Fig. 6	sci-Space reads for the E14 mouse embryo slices. Well ID: G04E08_S76	Srivatsan et al., Science, 2021
SRR13698513	Multimodal scRNA-seq	Fig. 6	sci-Space reads for the E14 mouse embryo slices. Well ID: G04E09_S172	Srivatsan et al., Science, 2021
SRR13698514	Multimodal scRNA-seq	Fig. 6	sci-Space reads for the E14 mouse embryo slices. Well ID: G05E08_S77	Srivatsan et al., Science, 2021
SRR13698515	Multimodal scRNA-seq	Fig. 6	sci-Space reads for the E14 mouse embryo slices. Well ID: G05E09_S173	Srivatsan et al., Science, 2021
SRR13698516	Multimodal scRNA-seq	Fig. 6	sci-Space reads for the E14 mouse embryo slices. Well ID: G06E08_S78	Srivatsan et al., Science, 2021
SRR13698517	Multimodal scRNA-seq	Fig. 6	sci-Space reads for the E14 mouse embryo slices. Well ID: G06E09_S174	Srivatsan et al., Science, 2021
SRR13698518	Multimodal scRNA-seq	Fig. 6	sci-Space reads for the E14 mouse embryo slices. Well ID: G07E08_S79	Srivatsan et al., Science, 2021
SRR13698519	Multimodal scRNA-seq	Fig. 6	sci-Space reads for the E14 mouse embryo slices. Well ID: G07E09_S175	Srivatsan et al., Science, 2021
SRR13698520	Multimodal scRNA-seq	Fig. 6	sci-Space reads for the E14 mouse embryo slices. Well ID: G08E08_S80	Srivatsan et al., Science, 2021
SRR13698521	Multimodal scRNA-seq	Fig. 6	sci-Space reads for the E14 mouse embryo slices. Well ID: G08E09_S176	Srivatsan et al., Science, 2021
SRR13698522	Multimodal scRNA-seq	Fig. 6	sci-Space reads for the E14 mouse embryo slices. Well ID: G09E08_S81	Srivatsan et al., Science, 2021
SRR13698523	Multimodal scRNA-seq	Fig. 6	sci-Space reads for the E14 mouse embryo slices. Well ID: G09E09_S177	Srivatsan et al., Science, 2021
SRR13698524	Multimodal scRNA-seq	Fig. 6	sci-Space reads for the E14 mouse embryo slices. Well ID: G10E08_S82	Srivatsan et al., Science, 2021
SRR13698525	Multimodal scRNA-seq	Fig. 6	sci-Space reads for the E14 mouse embryo slices. Well ID: G10E09_S178	Srivatsan et al., Science, 2021
SRR13698526	Multimodal scRNA-seq	Fig. 6	sci-Space reads for the E14 mouse embryo slices. Well ID: G11E08_S83	Srivatsan et al., Science, 2021
SRR13698527	Multimodal scRNA-seq	Fig. 6	sci-Space reads for the E14 mouse embryo slices. Well ID: G11E09_S179	Srivatsan et al., Science, 2021
SRR13698528	Multimodal scRNA-seq	Fig. 6	sci-Space reads for the E14 mouse embryo slices. Well ID: G12E08_S84	Srivatsan et al., Science, 2021
SRR13698529	Multimodal scRNA-seq	Fig. 6	sci-Space reads for the E14 mouse embryo slices. Well ID: G12E09_S180	Srivatsan et al., Science, 2021
SRR13698530	Multimodal scRNA-seq	Fig. 6	sci-Space reads for the E14 mouse embryo slices. Well ID: H01E08_S85	Srivatsan et al., Science, 2021
SRR13698531	Multimodal scRNA-seq	Fig. 6	sci-Space reads for the E14 mouse embryo slices. Well ID: H01E09_S181	Srivatsan et al., Science, 2021
SRR13698532	Multimodal scRNA-seq	Fig. 6	sci-Space reads for the E14 mouse embryo slices. Well ID: H02E08_S86	Srivatsan et al., Science, 2021
SRR13698533	Multimodal scRNA-seq	Fig. 6	sci-Space reads for the E14 mouse embryo slices. Well ID: H02E09_S182	Srivatsan et al., Science, 2021
SRR13698534	Multimodal scRNA-seq	Fig. 6	sci-Space reads for the E14 mouse embryo slices. Well ID: H03E08_S87	Srivatsan et al., Science, 2021
SRR13698535	Multimodal scRNA-seq	Fig. 6	sci-Space reads for the E14 mouse embryo slices. Well ID: H03E09_S183	Srivatsan et al., Science, 2021
SRR13698536	Multimodal scRNA-seq	Fig. 6	sci-Space reads for the E14 mouse embryo slices. Well ID: H04E08_S88	Srivatsan et al., Science, 2021
SRR13698537	Multimodal scRNA-seq	Fig. 6	sci-Space reads for the E14 mouse embryo slices. Well ID: H04E09_S184	Srivatsan et al., Science, 2021
SRR13698538	Multimodal scRNA-seq	Fig. 6	sci-Space reads for the E14 mouse embryo slices. Well ID: H05E08_S89	Srivatsan et al., Science, 2021
SRR13697978	Multimodal scRNA-seq	Fig. 6	sci-Space reads for the E14 mouse embryo slices. Well ID: A01A04_S1	Srivatsan et al., Science, 2021
SRR13697979	Multimodal scRNA-seq	Fig. 6	sci-Space reads for the E14 mouse embryo slices. Well ID: A01H06_S97	Srivatsan et al., Science, 2021
SRR13697980	Multimodal scRNA-seq	Fig. 6	sci-Space reads for the E14 mouse embryo slices. Well ID: A02A04_S2	Srivatsan et al., Science, 2021
SRR13697981	Multimodal scRNA-seq	Fig. 6	sci-Space reads for the E14 mouse embryo slices. Well ID: A02H06_S98	Srivatsan et al., Science, 2021
SRR13697982	Multimodal scRNA-seq	Fig. 6	sci-Space reads for the E14 mouse embryo slices. Well ID: A03A04_S3	Srivatsan et al., Science, 2021
SRR13697983	Multimodal scRNA-seq	Fig. 6	sci-Space reads for the E14 mouse embryo slices. Well ID: A03H06_S99	Srivatsan et al., Science, 2021
SRR13697984	Multimodal scRNA-seq	Fig. 6	sci-Space reads for the E14 mouse embryo slices. Well ID: A04A04_S4	Srivatsan et al., Science, 2021
SRR13697985	Multimodal scRNA-seq	Fig. 6	sci-Space reads for the E14 mouse embryo slices. Well ID: A04H06_S100	Srivatsan et al., Science, 2021
SRR13697986	Multimodal scRNA-seq	Fig. 6	sci-Space reads for the E14 mouse embryo slices. Well ID: A05A04_S5	Srivatsan et al., Science, 2021
SRR13697987	Multimodal scRNA-seq	Fig. 6	sci-Space reads for the E14 mouse embryo slices. Well ID: A05H06_S101	Srivatsan et al., Science, 2021
SRR13697988	Multimodal scRNA-seq	Fig. 6	sci-Space reads for the E14 mouse embryo slices. Well ID: A06A04_S6	Srivatsan et al., Science, 2021
SRR13697989	Multimodal scRNA-seq	Fig. 6	sci-Space reads for the E14 mouse embryo slices. Well ID: A06H06_S102	Srivatsan et al., Science, 2021
SRR13697990	Multimodal scRNA-seq	Fig. 6	sci-Space reads for the E14 mouse embryo slices. Well ID: A07A04_S7	Srivatsan et al., Science, 2021
SRR13697991	Multimodal scRNA-seq	Fig. 6	sci-Space reads for the E14 mouse embryo slices. Well ID: A07H06_S103	Srivatsan et al., Science, 2021
SRR13697992	Multimodal scRNA-seq	Fig. 6	sci-Space reads for the E14 mouse embryo slices. Well ID: A08A04_S8	Srivatsan et al., Science, 2021
SRR13697993	Multimodal scRNA-seq	Fig. 6	sci-Space reads for the E14 mouse embryo slices. Well ID: A08H06_S104	Srivatsan et al., Science, 2021
SRR13697994	Multimodal scRNA-seq	Fig. 6	sci-Space reads for the E14 mouse embryo slices. Well ID: A09A04_S9	Srivatsan et al., Science, 2021
SRR13698539	Multimodal scRNA-seq	Fig. 6	sci-Space reads for the E14 mouse embryo slices. Well ID: H05E09_S185	Srivatsan et al., Science, 2021
SRR13698540	Multimodal scRNA-seq	Fig. 6	sci-Space reads for the E14 mouse embryo slices. Well ID: H06E08_S90	Srivatsan et al., Science, 2021
SRR13698541	Multimodal scRNA-seq	Fig. 6	sci-Space reads for the E14 mouse embryo slices. Well ID: H06E09_S186	Srivatsan et al., Science, 2021
SRR13698542	Multimodal scRNA-seq	Fig. 6	sci-Space reads for the E14 mouse embryo slices. Well ID: H07E08_S91	Srivatsan et al., Science, 2021
SRR13698543	Multimodal scRNA-seq	Fig. 6	sci-Space reads for the E14 mouse embryo slices. Well ID: H07E09_S187	Srivatsan et al., Science, 2021
SRR13698544	Multimodal scRNA-seq	Fig. 6	sci-Space reads for the E14 mouse embryo slices. Well ID: H08E08_S92	Srivatsan et al., Science, 2021
SRR13698545	Multimodal scRNA-seq	Fig. 6	sci-Space reads for the E14 mouse embryo slices. Well ID: H08E09_S188	Srivatsan et al., Science, 2021
SRR13698546	Multimodal scRNA-seq	Fig. 6	sci-Space reads for the E14 mouse embryo slices. Well ID: H09E08_S93	Srivatsan et al., Science, 2021
SRR13698547	Multimodal scRNA-seq	Fig. 6	sci-Space reads for the E14 mouse embryo slices. Well ID: H09E09_S189	Srivatsan et al., Science, 2021
SRR13698548	Multimodal scRNA-seq	Fig. 6	sci-Space reads for the E14 mouse embryo slices. Well ID: H10E08_S94	Srivatsan et al., Science, 2021
SRR13698549	Multimodal scRNA-seq	Fig. 6	sci-Space reads for the E14 mouse embryo slices. Well ID: H10E09_S190	Srivatsan et al., Science, 2021
SRR13698550	Multimodal scRNA-seq	Fig. 6	sci-Space reads for the E14 mouse embryo slices. Well ID: H11E08_S95	Srivatsan et al., Science, 2021
SRR13698551	Multimodal scRNA-seq	Fig. 6	sci-Space reads for the E14 mouse embryo slices. Well ID: H11E09_S191	Srivatsan et al., Science, 2021
SRR13698552	Multimodal scRNA-seq	Fig. 6	sci-Space reads for the E14 mouse embryo slices. Well ID: H12E08_S96	Srivatsan et al., Science, 2021
SRR13698553	Multimodal scRNA-seq	Fig. 6	sci-Space reads for the E14 mouse embryo slices. Well ID: H12E09_S192	Srivatsan et al., Science, 2021
SRR13697995	Multimodal scRNA-seq	Fig. 6	sci-Space reads for the E14 mouse embryo slices. Well ID: A09H06_S105	Srivatsan et al., Science, 2021
SRR13697996	Multimodal scRNA-seq	Fig. 6	sci-Space reads for the E14 mouse embryo slices. Well ID: A10A04_S10	Srivatsan et al., Science, 2021
SRR13697997	Multimodal scRNA-seq	Fig. 6	sci-Space reads for the E14 mouse embryo slices. Well ID: A10H06_S106	Srivatsan et al., Science, 2021
SRR13697998	Multimodal scRNA-seq	Fig. 6	sci-Space reads for the E14 mouse embryo slices. Well ID: A11A04_S11	Srivatsan et al., Science, 2021
SRR13697999	Multimodal scRNA-seq	Fig. 6	sci-Space reads for the E14 mouse embryo slices. Well ID: A11H06_S107	Srivatsan et al., Science, 2021
SRR13698000	Multimodal scRNA-seq	Fig. 6	sci-Space reads for the E14 mouse embryo slices. Well ID: A12A04_S12	Srivatsan et al., Science, 2021
SRR13698001	Multimodal scRNA-seq	Fig. 6	sci-Space reads for the E14 mouse embryo slices. Well ID: A12H06_S108	Srivatsan et al., Science, 2021
SRR13698002	Multimodal scRNA-seq	Fig. 6	sci-Space reads for the E14 mouse embryo slices. Well ID: B01A04_S13	Srivatsan et al., Science, 2021
SRR13698003	Multimodal scRNA-seq	Fig. 6	sci-Space reads for the E14 mouse embryo slices. Well ID: B01H06_S109	Srivatsan et al., Science, 2021
SRR13698004	Multimodal scRNA-seq	Fig. 6	sci-Space reads for the E14 mouse embryo slices. Well ID: B02A04_S14	Srivatsan et al., Science, 2021
SRR13698005	Multimodal scRNA-seq	Fig. 6	sci-Space reads for the E14 mouse embryo slices. Well ID: B02H06_S110	Srivatsan et al., Science, 2021
SRR13698006	Multimodal scRNA-seq	Fig. 6	sci-Space reads for the E14 mouse embryo slices. Well ID: B03A04_S15	Srivatsan et al., Science, 2021
SRR13698007	Multimodal scRNA-seq	Fig. 6	sci-Space reads for the E14 mouse embryo slices. Well ID: B03H06_S111	Srivatsan et al., Science, 2021
SRR13698008	Multimodal scRNA-seq	Fig. 6	sci-Space reads for the E14 mouse embryo slices. Well ID: B04A04_S16	Srivatsan et al., Science, 2021
SRR13698009	Multimodal scRNA-seq	Fig. 6	sci-Space reads for the E14 mouse embryo slices. Well ID: B04H06_S112	Srivatsan et al., Science, 2021
SRR13698010	Multimodal scRNA-seq	Fig. 6	sci-Space reads for the E14 mouse embryo slices. Well ID: B05A04_S17	Srivatsan et al., Science, 2021
SRR13698011	Multimodal scRNA-seq	Fig. 6	sci-Space reads for the E14 mouse embryo slices. Well ID: B05H06_S113	Srivatsan et al., Science, 2021
SRR13698012	Multimodal scRNA-seq	Fig. 6	sci-Space reads for the E14 mouse embryo slices. Well ID: B06A04_S18	Srivatsan et al., Science, 2021
SRR13698013	Multimodal scRNA-seq	Fig. 6	sci-Space reads for the E14 mouse embryo slices. Well ID: B06H06_S114	Srivatsan et al., Science, 2021
SRR13698014	Multimodal scRNA-seq	Fig. 6	sci-Space reads for the E14 mouse embryo slices. Well ID: B07A04_S19	Srivatsan et al., Science, 2021
SRR13698015	Multimodal scRNA-seq	Fig. 6	sci-Space reads for the E14 mouse embryo slices. Well ID: B07H06_S115	Srivatsan et al., Science, 2021
SRR13698016	Multimodal scRNA-seq	Fig. 6	sci-Space reads for the E14 mouse embryo slices. Well ID: B08A04_S20	Srivatsan et al., Science, 2021
SRR13698017	Multimodal scRNA-seq	Fig. 6	sci-Space reads for the E14 mouse embryo slices. Well ID: B08H06_S116	Srivatsan et al., Science, 2021
SRR13698018	Multimodal scRNA-seq	Fig. 6	sci-Space reads for the E14 mouse embryo slices. Well ID: B09A04_S21	Srivatsan et al., Science, 2021
SRR13698019	Multimodal scRNA-seq	Fig. 6	sci-Space reads for the E14 mouse embryo slices. Well ID: B09H06_S117	Srivatsan et al., Science, 2021
SRR13698021	Multimodal scRNA-seq	Fig. 6	sci-Space reads for the E14 mouse embryo slices. Well ID: B10H06_S118	Srivatsan et al., Science, 2021
SRR13698023	Multimodal scRNA-seq	Fig. 6	sci-Space reads for the E14 mouse embryo slices. Well ID: B11H06_S119	Srivatsan et al., Science, 2021
SRR13698025	Multimodal scRNA-seq	Fig. 6	sci-Space reads for the E14 mouse embryo slices. Well ID: B12H06_S120	Srivatsan et al., Science, 2021
SRR13698026	Multimodal scRNA-seq	Fig. 6	sci-Space reads for the E14 mouse embryo slices. Well ID: C01A04_S25	Srivatsan et al., Science, 2021
SRR13698027	Multimodal scRNA-seq	Fig. 6	sci-Space reads for the E14 mouse embryo slices. Well ID: C01H06_S121	Srivatsan et al., Science, 2021
SRR13698028	Multimodal scRNA-seq	Fig. 6	sci-Space reads for the E14 mouse embryo slices. Well ID: C02A04_S26	Srivatsan et al., Science, 2021
SRR13698029	Multimodal scRNA-seq	Fig. 6	sci-Space reads for the E14 mouse embryo slices. Well ID: C02H06_S122	Srivatsan et al., Science, 2021
SRR13698030	Multimodal scRNA-seq	Fig. 6	sci-Space reads for the E14 mouse embryo slices. Well ID: C03A04_S27	Srivatsan et al., Science, 2021
SRR13698031	Multimodal scRNA-seq	Fig. 6	sci-Space reads for the E14 mouse embryo slices. Well ID: C03H06_S123	Srivatsan et al., Science, 2021
SRR13698032	Multimodal scRNA-seq	Fig. 6	sci-Space reads for the E14 mouse embryo slices. Well ID: C04A04_S28	Srivatsan et al., Science, 2021
SRR13698033	Multimodal scRNA-seq	Fig. 6	sci-Space reads for the E14 mouse embryo slices. Well ID: C04H06_S124	Srivatsan et al., Science, 2021
SRR13698034	Multimodal scRNA-seq	Fig. 6	sci-Space reads for the E14 mouse embryo slices. Well ID: C05A04_S29	Srivatsan et al., Science, 2021
SRR13698035	Multimodal scRNA-seq	Fig. 6	sci-Space reads for the E14 mouse embryo slices. Well ID: C05H06_S125	Srivatsan et al., Science, 2021
SRR13698036	Multimodal scRNA-seq	Fig. 6	sci-Space reads for the E14 mouse embryo slices. Well ID: C06A04_S30	Srivatsan et al., Science, 2021
SRR13698037	Multimodal scRNA-seq	Fig. 6	sci-Space reads for the E14 mouse embryo slices. Well ID: C06H06_S126	Srivatsan et al., Science, 2021
SRR13698038	Multimodal scRNA-seq	Fig. 6	sci-Space reads for the E14 mouse embryo slices. Well ID: C07A04_S31	Srivatsan et al., Science, 2021
SRR13698039	Multimodal scRNA-seq	Fig. 6	sci-Space reads for the E14 mouse embryo slices. Well ID: C07H06_S127	Srivatsan et al., Science, 2021
SRR13698040	Multimodal scRNA-seq	Fig. 6	sci-Space reads for the E14 mouse embryo slices. Well ID: C08A04_S32	Srivatsan et al., Science, 2021
SRR13698041	Multimodal scRNA-seq	Fig. 6	sci-Space reads for the E14 mouse embryo slices. Well ID: C08H06_S128	Srivatsan et al., Science, 2021
SRR13698042	Multimodal scRNA-seq	Fig. 6	sci-Space reads for the E14 mouse embryo slices. Well ID: C09A04_S33	Srivatsan et al., Science, 2021
SRR13698043	Multimodal scRNA-seq	Fig. 6	sci-Space reads for the E14 mouse embryo slices. Well ID: C09H06_S129	Srivatsan et al., Science, 2021
SRR13698044	Multimodal scRNA-seq	Fig. 6	sci-Space reads for the E14 mouse embryo slices. Well ID: C10A04_S34	Srivatsan et al., Science, 2021
SRR13698045	Multimodal scRNA-seq	Fig. 6	sci-Space reads for the E14 mouse embryo slices. Well ID: C10H06_S130	Srivatsan et al., Science, 2021
SRR13698046	Multimodal scRNA-seq	Fig. 6	sci-Space reads for the E14 mouse embryo slices. Well ID: C11A04_S35	Srivatsan et al., Science, 2021
SRR13698047	Multimodal scRNA-seq	Fig. 6	sci-Space reads for the E14 mouse embryo slices. Well ID: C11H06_S131	Srivatsan et al., Science, 2021
SRR13698048	Multimodal scRNA-seq	Fig. 6	sci-Space reads for the E14 mouse embryo slices. Well ID: C12A04_S36	Srivatsan et al., Science, 2021
SRR13698049	Multimodal scRNA-seq	Fig. 6	sci-Space reads for the E14 mouse embryo slices. Well ID: C12H06_S132	Srivatsan et al., Science, 2021
SRR13698050	Multimodal scRNA-seq	Fig. 6	sci-Space reads for the E14 mouse embryo slices. Well ID: D01A04_S37	Srivatsan et al., Science, 2021
SRR13698051	Multimodal scRNA-seq	Fig. 6	sci-Space reads for the E14 mouse embryo slices. Well ID: D01H06_S133	Srivatsan et al., Science, 2021
SRR13698052	Multimodal scRNA-seq	Fig. 6	sci-Space reads for the E14 mouse embryo slices. Well ID: D02A04_S38	Srivatsan et al., Science, 2021
SRR13698053	Multimodal scRNA-seq	Fig. 6	sci-Space reads for the E14 mouse embryo slices. Well ID: D02H06_S134	Srivatsan et al., Science, 2021
SRR13698054	Multimodal scRNA-seq	Fig. 6	sci-Space reads for the E14 mouse embryo slices. Well ID: D03A04_S39	Srivatsan et al., Science, 2021
SRR13698055	Multimodal scRNA-seq	Fig. 6	sci-Space reads for the E14 mouse embryo slices. Well ID: D03H06_S135	Srivatsan et al., Science, 2021
SRR13698056	Multimodal scRNA-seq	Fig. 6	sci-Space reads for the E14 mouse embryo slices. Well ID: D04A04_S40	Srivatsan et al., Science, 2021
SRR13698057	Multimodal scRNA-seq	Fig. 6	sci-Space reads for the E14 mouse embryo slices. Well ID: D04H06_S136	Srivatsan et al., Science, 2021
SRR13698058	Multimodal scRNA-seq	Fig. 6	sci-Space reads for the E14 mouse embryo slices. Well ID: D05A04_S41	Srivatsan et al., Science, 2021
SRR13698059	Multimodal scRNA-seq	Fig. 6	sci-Space reads for the E14 mouse embryo slices. Well ID: D05H06_S137	Srivatsan et al., Science, 2021
SRR13698060	Multimodal scRNA-seq	Fig. 6	sci-Space reads for the E14 mouse embryo slices. Well ID: D06A04_S42	Srivatsan et al., Science, 2021
SRR13698061	Multimodal scRNA-seq	Fig. 6	sci-Space reads for the E14 mouse embryo slices. Well ID: D06H06_S138	Srivatsan et al., Science, 2021
SRR13698062	Multimodal scRNA-seq	Fig. 6	sci-Space reads for the E14 mouse embryo slices. Well ID: D07A04_S43	Srivatsan et al., Science, 2021
SRR13698063	Multimodal scRNA-seq	Fig. 6	sci-Space reads for the E14 mouse embryo slices. Well ID: D07H06_S139	Srivatsan et al., Science, 2021
SRR13698064	Multimodal scRNA-seq	Fig. 6	sci-Space reads for the E14 mouse embryo slices. Well ID: D08A04_S44	Srivatsan et al., Science, 2021
SRR13698065	Multimodal scRNA-seq	Fig. 6	sci-Space reads for the E14 mouse embryo slices. Well ID: D08H06_S140	Srivatsan et al., Science, 2021
SRR13698066	Multimodal scRNA-seq	Fig. 6	sci-Space reads for the E14 mouse embryo slices. Well ID: D09A04_S45	Srivatsan et al., Science, 2021
SRR13698067	Multimodal scRNA-seq	Fig. 6	sci-Space reads for the E14 mouse embryo slices. Well ID: D09H06_S141	Srivatsan et al., Science, 2021
SRR13698068	Multimodal scRNA-seq	Fig. 6	sci-Space reads for the E14 mouse embryo slices. Well ID: D10A04_S46	Srivatsan et al., Science, 2021
SRR13698069	Multimodal scRNA-seq	Fig. 6	sci-Space reads for the E14 mouse embryo slices. Well ID: D10H06_S142	Srivatsan et al., Science, 2021
SRR13698070	Multimodal scRNA-seq	Fig. 6	sci-Space reads for the E14 mouse embryo slices. Well ID: D11A04_S47	Srivatsan et al., Science, 2021
SRR13698071	Multimodal scRNA-seq	Fig. 6	sci-Space reads for the E14 mouse embryo slices. Well ID: D11H06_S143	Srivatsan et al., Science, 2021
SRR13698072	Multimodal scRNA-seq	Fig. 6	sci-Space reads for the E14 mouse embryo slices. Well ID: D12A04_S48	Srivatsan et al., Science, 2021
SRR13698073	Multimodal scRNA-seq	Fig. 6	sci-Space reads for the E14 mouse embryo slices. Well ID: D12H06_S144	Srivatsan et al., Science, 2021
SRR13698074	Multimodal scRNA-seq	Fig. 6	sci-Space reads for the E14 mouse embryo slices. Well ID: E01A04_S49	Srivatsan et al., Science, 2021
SRR13698075	Multimodal scRNA-seq	Fig. 6	sci-Space reads for the E14 mouse embryo slices. Well ID: E01H06_S145	Srivatsan et al., Science, 2021
SRR13698076	Multimodal scRNA-seq	Fig. 6	sci-Space reads for the E14 mouse embryo slices. Well ID: E02A04_S50	Srivatsan et al., Science, 2021
SRR13698077	Multimodal scRNA-seq	Fig. 6	sci-Space reads for the E14 mouse embryo slices. Well ID: E02H06_S146	Srivatsan et al., Science, 2021
SRR13698078	Multimodal scRNA-seq	Fig. 6	sci-Space reads for the E14 mouse embryo slices. Well ID: E03A04_S51	Srivatsan et al., Science, 2021
SRR13698079	Multimodal scRNA-seq	Fig. 6	sci-Space reads for the E14 mouse embryo slices. Well ID: E03H06_S147	Srivatsan et al., Science, 2021
SRR13698080	Multimodal scRNA-seq	Fig. 6	sci-Space reads for the E14 mouse embryo slices. Well ID: E04A04_S52	Srivatsan et al., Science, 2021
SRR13698081	Multimodal scRNA-seq	Fig. 6	sci-Space reads for the E14 mouse embryo slices. Well ID: E04H06_S148	Srivatsan et al., Science, 2021
SRR13698082	Multimodal scRNA-seq	Fig. 6	sci-Space reads for the E14 mouse embryo slices. Well ID: E05A04_S53	Srivatsan et al., Science, 2021
SRR13698083	Multimodal scRNA-seq	Fig. 6	sci-Space reads for the E14 mouse embryo slices. Well ID: E05H06_S149	Srivatsan et al., Science, 2021
SRR13698084	Multimodal scRNA-seq	Fig. 6	sci-Space reads for the E14 mouse embryo slices. Well ID: E06A04_S54	Srivatsan et al., Science, 2021
SRR13698085	Multimodal scRNA-seq	Fig. 6	sci-Space reads for the E14 mouse embryo slices. Well ID: E06H06_S150	Srivatsan et al., Science, 2021
SRR13698086	Multimodal scRNA-seq	Fig. 6	sci-Space reads for the E14 mouse embryo slices. Well ID: E07A04_S55	Srivatsan et al., Science, 2021
SRR13698087	Multimodal scRNA-seq	Fig. 6	sci-Space reads for the E14 mouse embryo slices. Well ID: E07H06_S151	Srivatsan et al., Science, 2021
SRR13698088	Multimodal scRNA-seq	Fig. 6	sci-Space reads for the E14 mouse embryo slices. Well ID: E08A04_S56	Srivatsan et al., Science, 2021
SRR13698089	Multimodal scRNA-seq	Fig. 6	sci-Space reads for the E14 mouse embryo slices. Well ID: E08H06_S152	Srivatsan et al., Science, 2021
SRR13698090	Multimodal scRNA-seq	Fig. 6	sci-Space reads for the E14 mouse embryo slices. Well ID: E09A04_S57	Srivatsan et al., Science, 2021
SRR13698091	Multimodal scRNA-seq	Fig. 6	sci-Space reads for the E14 mouse embryo slices. Well ID: E09H06_S153	Srivatsan et al., Science, 2021
SRR13698092	Multimodal scRNA-seq	Fig. 6	sci-Space reads for the E14 mouse embryo slices. Well ID: E10A04_S58	Srivatsan et al., Science, 2021
SRR13698093	Multimodal scRNA-seq	Fig. 6	sci-Space reads for the E14 mouse embryo slices. Well ID: E10H06_S154	Srivatsan et al., Science, 2021
SRR13698094	Multimodal scRNA-seq	Fig. 6	sci-Space reads for the E14 mouse embryo slices. Well ID: E11A04_S59	Srivatsan et al., Science, 2021
SRR13698095	Multimodal scRNA-seq	Fig. 6	sci-Space reads for the E14 mouse embryo slices. Well ID: E11H06_S155	Srivatsan et al., Science, 2021
SRR13698096	Multimodal scRNA-seq	Fig. 6	sci-Space reads for the E14 mouse embryo slices. Well ID: E12A04_S60	Srivatsan et al., Science, 2021
SRR13698097	Multimodal scRNA-seq	Fig. 6	sci-Space reads for the E14 mouse embryo slices. Well ID: E12H06_S156	Srivatsan et al., Science, 2021
SRR13698098	Multimodal scRNA-seq	Fig. 6	sci-Space reads for the E14 mouse embryo slices. Well ID: F01A04_S61	Srivatsan et al., Science, 2021
SRR13698099	Multimodal scRNA-seq	Fig. 6	sci-Space reads for the E14 mouse embryo slices. Well ID: F01H06_S157	Srivatsan et al., Science, 2021
SRR13698100	Multimodal scRNA-seq	Fig. 6	sci-Space reads for the E14 mouse embryo slices. Well ID: F02A04_S62	Srivatsan et al., Science, 2021
SRR13698101	Multimodal scRNA-seq	Fig. 6	sci-Space reads for the E14 mouse embryo slices. Well ID: F02H06_S158	Srivatsan et al., Science, 2021
SRR13698102	Multimodal scRNA-seq	Fig. 6	sci-Space reads for the E14 mouse embryo slices. Well ID: F03A04_S63	Srivatsan et al., Science, 2021
SRR13698103	Multimodal scRNA-seq	Fig. 6	sci-Space reads for the E14 mouse embryo slices. Well ID: F03H06_S159	Srivatsan et al., Science, 2021
SRR13698104	Multimodal scRNA-seq	Fig. 6	sci-Space reads for the E14 mouse embryo slices. Well ID: F04A04_S64	Srivatsan et al., Science, 2021
SRR13698105	Multimodal scRNA-seq	Fig. 6	sci-Space reads for the E14 mouse embryo slices. Well ID: F04H06_S160	Srivatsan et al., Science, 2021
SRR13698106	Multimodal scRNA-seq	Fig. 6	sci-Space reads for the E14 mouse embryo slices. Well ID: F05A04_S65	Srivatsan et al., Science, 2021
SRR12672772	PacBio long-read sequencing	Fig. 7	Long-read sequencing for MSH2 deep mutational scanning plasmids.	Ollodart et al., Genetics, 2021
