# Supplementary material for: A universal sequencing read interpreter
Source: Sci Adv. 2023 Jan 4;9(1):eadd2793. doi: 10.1126/sciadv.add2793 (PMC9812397; doi:10.1126/sciadv.add2793)
Supplement: Supplementary file 2 — Tables S1 to S4 [file sciadv.add2793_tables_s1_to_s4.zip › sciadv.add2793_table_s4.xlsx]

## Sheet: Computing time
Table S4. Runtime measures for scRNA-seq read translations.
Source read structure	Destination read structure	Total number of reads	Multithreading? (Y/N)	Number of threads per node	Distributed computing? (Y/N)	Runtime (min)	Maximum number of computing nodes used for distributed computing	Note
10X	10X	290439571	Y	10	N	2613	-
10X	10X	290439571	N	1	Y	2142	284	This data was presented in Fig. 4
10X	10X	290439571	Y	10	Y	488	217
Drop-seq	10X	510210716	Y	10	N	1205	-
Drop-seq	10X	510210716	N	1	Y	371	150	This data was presented in Fig. 4
Drop-seq	10X	510210716	Y	10	Y	267	235
Quartz-seq	10X	44295206	Y	10	N	168	-
Quartz-seq	10X	44295206	N	1	Y	48	74	This data was presented in Fig. 4
Quartz-seq	10X	44295206	Y	10	Y	42	90
SPLiT-seq	10X	2456381771	Y	10	N	11732	-
SPLiT-seq	10X	2456381771	N	1	Y	1390	451	This data was presented in Fig. 4
SPLiT-seq	10X	2456381771	Y	10	Y	1407	507
